# Supplementary material for: Emergence and characterization of new OXA-181 variants in France: OXA-1181, OXA-1201, OXA-1205, OXA-1207, and OXA-1226
Source: Microbiol Spectr. 2026 Apr 10;14(5):e00489-26. doi: 10.1128/spectrum.00489-26 (PMC13141865; doi:10.1128/spectrum.00489-26)
Supplement: Table S1 — Epidemiological and genetic characteristics of OXA-1181, OXA-1201, OXA-1205, OXA-1207, and OXA-1226-producing Enterobacterales in France, French National Reference Center, 2022–2025. [file spectrum.00489-26-s0002.xlsx]

## Sheet: Supplementary Table S1
Table S1. Epidemiological and genetic characteristics of OXA-1181, OXA-1201, OXA-1205, OXA-1207 and OXA-1226-producing Enterobacterales in France, French National Reference Center, 2022-2025.
							Minimum inhibitory concentration (MIC)																							Antimicrobial resistance genes
Strain	Species	French department	Isolation date	Sample	Return country		Ceftazidime	Ceftazidime- avibactam	Aztreonam	Aztreonam- avibactam	Cefepime	Cefepime- enmetazobactam	Ceftolozane- tazobactam	Ertapenem	Imipenem	Imipenem- relebactam	Meropenem	Meropenem- vaborbactam	Temocillin	Gentamicin	Amikacin	Tigecycline	Eravacycline	Ciprofloxacin	Levofloxacin	Colistin		Sequence type		OXA-1181	OXA-1201	OXA-1205	OXA-1207	OXA-1226	NDM-1	NDM-5	OXA-48	CTX-M-14	CTX-M-15	CMY-2	CMY-4	CMY-42	CMY-145	DHA-1	TEM-1	OXA-1	OXA-9	SCO-1	aac(3)-IId
347A9	Escherichia coli	94	2022-10-10	Rectal swab	Senegal		>16	2	>16	16	>16	2	>16	2	≤0,25	≤0,25	≤0,25	≤0,25	>128	≤0,5	2	0.12	0.12	1	1	0.5		4450		1	-1	-1	-1	-1	-1	-1	-1	-1	1	-1	-1	1	-1	-1	1	-1	-1	-1	-1
359D6	Escherichia coli	93	2022-12-14	Rectal swab	-		>16	1	>16	≤0,25	16	≤0,25	8	2	≤0,25	≤0,25	≤0,25	≤0,25	128	≤0,5	1	0.12	0.25	>2	>2	0.5		940		1	-1	-1	-1	-1	-1	-1	-1	-1	1	-1	-1	-1	-1	-1	-1	-1	-1	-1	-1
377A2	Escherichia coli	93	2023-04-04	Rectal swab	-		>16	>16	16	8	>16	>16	>16	>16	4	8	16	16	>128	≤0,5	1	0.5	0.12	>2	>2	0.5		205		1	-1	-1	-1	-1	-1	1	-1	-1	-1	-1	-1	1	-1	-1	1	-1	-1	-1	-1
395A1	Escherichia coli	38	2023-07-09	Rectal swab	Senegal		>16	4	>16	8	>16	4	>16	2	≤0,25	≤0,25	≤0,25	≤0,25	>128	≤0,5	2	0.12	0.12	1	1	0.5		4450		1	-1	-1	-1	-1	-1	-1	-1	-1	1	-1	-1	1	-1	-1	1	-1	-1	-1	-1
406C3	Escherichia coli	94	2023-09-29	Rectal swab	Ivory coast		8	≤0,25	16	≤0,25	4	≤0,25	2	≤0,25	0.5	0.5	≤0,25	≤0,25	>128	≤0,5	1	0.5	0.12	2	>2	0.5		1598		1	-1	-1	-1	-1	-1	-1	-1	-1	1	-1	-1	-1	-1	-1	1	-1	-1	-1	-1
412D6	Escherichia coli	94	2023-10-30	Rectal swab	-		>16	2	>16	4	>16	2	>16	1	≤0,25	≤0,25	≤0,25	≤0,25	>128	≤0,5	2	0.12	0.12	1	1	0.5		4450		1	-1	-1	-1	-1	-1	-1	-1	-1	1	-1	-1	1	-1	-1	1	-1	-1	-1	-1
475B4	Escherichia coli	91	2023-08-30	Rectal swab	Senegal		>16	2	>16	8	>16	2	>16	2	≤0,25	≤0,25	0.5	≤0,25	>128	≤0,5	2	0.12	0.12	1	2	0.5		4450		1	-1	-1	-1	-1	-1	-1	-1	-1	1	-1	-1	1	-1	-1	1	-1	-1	-1	-1
515G5	Escherichia coli	45	2025-01-04	Rectal swab	India		>16	>16	16	≤0,25	>16	16	>16	8	4	8	8	4	>128	≤0,5	≤0,5	0.25	≤0,06	2	>2	0.5		8025		1	-1	-1	-1	-1	-1	1	-1	-1	1	-1	1	-1	-1	-1	1	-1	-1	-1	-1
533J6	Escherichia coli	44	2025-02-11	Rectal swab	-		>16	1	>16	4	>16	2	>16	2	≤0,25	≤0,25	≤0,25	≤0,25	>128	≤0,5	1	0.12	0.12	0.5	1	0.5		4450		1	-1	-1	-1	-1	-1	-1	-1	-1	1	-1	-1	1	-1	-1	1	-1	-1	-1	-1
539C3	Escherichia coli	91	2025-04-14	Rectal swab	-		>16	>16	>16	8	>16	>16	>16	>16	2	4	16	8	>128	≤0,5	1	0.12	≤0,06	>2	>2	0.5		405		1	-1	-1	-1	-1	-1	1	-1	-1	-1	-1	-1	-1	1	-1	-1	-1	-1	-1	-1
545K3	Escherichia coli	93	2025-03-28	Rectal swab	-		>16	1	>16	4	>16	2	>16	2	≤0,25	≤0,25	≤0,25	≤0,25	>128	≤0,5	1	0.12	0.12	0.5	1	0.5		4450		1	-1	-1	-1	-1	-1	-1	-1	-1	1	-1	-1	1	-1	-1	1	-1	-1	-1	-1
363I3	Klebsiella pneumoniae	93	2023-01-11	Blood culture	-		>16	>16	>16	≤0,25	>16	16	>16	16	2	4	4	4	>128	>16	16	0.5	0.5	>2	>2	0.5		1880		-1	1	-1	-1	-1	1	-1	-1	-1	1	-1	-1	-1	-1	-1	1	1	1	1	-1
373K4	Klebsiella pneumoniae	69	2023-03-25	Rectal swab	-		>16	>16	>16	≤0,25	>16	8	>16	8	2	2	4	4	>128	16	2	1	0.25	>2	>2	0.5		1880		-1	1	-1	-1	-1	1	-1	-1	-1	1	-1	-1	-1	-1	-1	1	1	-1	1	-1
379F2	Klebsiella pneumoniae	35	2023-04-28	Rectal swab	Cameroon		>16	0.5	>16	≤0,25	>16	4	>16	>16	>16	>16	>16	>16	>128	>16	>16	0.5	0.25	>2	>2	0.5		11		-1	1	-1	-1	-1	-1	-1	-1	-1	1	-1	-1	-1	-1	1	1	1	-1	-1	1
413G2	Klebsiella pneumoniae	92	2023-11-07	Rectal swab	-		>16	0.5	>16	≤0,25	8	≤0,25	>16	4	0.5	0.5	1	1	>128	>16	>16	0.5	0.25	>2	>2	0.5		11		-1	1	-1	-1	-1	-1	-1	-1	-1	1	-1	-1	-1	-1	1	1	1	-1	-1	1
397A2	Escherichia coli	75	2023-08-19	Rectal swab	Turquey		>16	2	>16	8	4	4	>16	1	≤0,25	≤0,25	≤0,25	≤0,25	>128	≤0,5	2	0.12	0.12	>2	>2	0.5		224		-1	-1	1	-1	-1	-1	-1	-1	-1	-1	-1	-1	-1	1	-1	-1	-1	-1	-1	-1
397A3	Escherichia coli	75	2023-06-07	Peritoneal fluid	-		>16	≤0,25	16	≤0,25	8	1	>16	2	≤0,25	≤0,25	≤0,25	≤0,25	32	1	32	0.12	0.12	>2	>2	0.5		648		-1	-1	1	-1	-1	-1	-1	-1	-1	-1	-1	-1	1	-1	-1	-1	1	-1	-1	-1
419H8	Escherichia coli	31	2023-12-04	Rectal swab	India		16	≤0,25	>16	≤0,25	8	≤0,25	2	0.5	≤0,25	≤0,25	≤0,25	≤0,25	64	≤0,5	4	0.5	0.12	>2	>2	1		8676		-1	-1	1	-1	-1	-1	-1	-1	-1	1	-1	-1	-1	-1	-1	-1	1	-1	-1	-1
427C7	Escherichia coli	20	2024-01-16	Rectal swab	India		>16	2	>16	8	>16	4	>16	2	≤0,25	≤0,25	≤0,25	≤0,25	>128	≤0,5	1	0.25	0.12	0.5	1	0.5		4450		-1	-1	1	-1	-1	-1	-1	-1	-1	1	-1	-1	1	-1	-1	1	-1	-1	-1	-1
432F4	Escherichia coli	974	2024-02-08	Rectal swab	Mayotte		>16	1	>16	0.5	>16	2	>16	4	≤0,25	≤0,25	≤0,25	≤0,25	>128	>16	4	0.12	≤0,06	>2	>2	0.25		410		-1	-1	1	-1	-1	-1	-1	-1	-1	1	1	-1	-1	-1	-1	1	1	-1	-1	1
437A8	Escherichia coli	94	2024-03-05	Rectal swab	Senegal		>16	>16	>16	1	>16	>16	>16	16	4	4	4	4	128	≤0,5	1	0.5	0.25	>2	>2	0.5		410		-1	-1	1	-1	-1	-1	1	-1	-1	1	-1	-1	-1	-1	-1	-1	-1	-1	-1	-1
446G5	Escherichia coli	93	2024-04-05	Rectal swab	Comoros		>16	1	>16	1	>16	2	>16	4	≤0,25	≤0,25	≤0,25	≤0,25	>128	>16	4	0.12	0.12	>2	>2	0.5		410		-1	-1	1	-1	-1	-1	-1	-1	-1	1	1	-1	-1	-1	-1	1	1	-1	-1	1
451H6	Escherichia coli	93	2024-05-02	Urine	-		>16	>16	>16	1	>16	>16	>16	16	8	8	8	8	128	≤0,5	1	1	0.25	>2	>2	0.5		410		-1	-1	1	-1	-1	-1	1	-1	-1	1	-1	-1	-1	-1	-1	-1	-1	-1	-1	-1
453J2	Escherichia coli	77	2024-05-21	Rectal swab	Nepal		8	≤0,25	4	≤0,25	0.12	≤0,25	2	1	0.5	≤0,25	≤0,25	≤0,25	64	≤0,5	2	0.12	0.12	0.5	1	0.5		1300		-1	-1	1	-1	-1	-1	-1	-1	-1	-1	1	-1	-1	-1	-1	-1	-1	-1	-1	-1
470G5	Escherichia coli	38	2024-07-17	Rectal swab	-		>16	>16	8	4	>16	>16	>16	>16	8	8	16	16	>128	≤0,5	4	0.12	0.5	>2	>2	0.5		410		-1	-1	1	-1	-1	-1	1	-1	-1	-1	-1	-1	-1	-1	-1	-1	-1	-1	-1	-1
509C4	Escherichia coli	14	2024-12-10	Rectal swab	Senegal		>16	2	>16	4	8	2	>16	4	≤0,25	≤0,25	0.5	≤0,25	>128	≤0,5	1	0.5	0.25	>2	>2	0.5		361		-1	-1	1	-1	-1	-1	-1	-1	-1	-1	-1	-1	-1	1	-1	1	-1	-1	-1	-1
509K1	Escherichia coli	93	2024-12-12	Rectal swab	India		>16	>16	>16	4	>16	>16	>16	>16	8	8	8	8	>128	≤0,5	4	0.5	0.25	>2	>2	0.5		648		-1	-1	1	-1	-1	-1	1	-1	-1	1	-1	-1	-1	-1	-1	1	1	-1	-1	-1
516A9	Klebsiella pneumoniae	44	2024-12-04	Rectal swab	Tunisia		>16	≤0,25	>16	≤0,25	>16	≤0,25	>16	2	0.5	≤0,25	≤0,25	≤0,25	64	≤0,5	1	0.25	0.25	1	1	0.5		405		-1	-1	1	-1	-1	-1	-1	-1	-1	1	-1	-1	-1	-1	-1	-1	-1	-1	-1	-1
517C10	Escherichia coli	75	2025-01-13	Rectal swab	-		16	0.5	4	0.5	2	1	>16	2	≤0,25	≤0,25	≤0,25	≤0,25	>128	>16	1	0.12	0.12	>2	>2	0.5		410		-1	-1	1	-1	-1	-1	-1	-1	-1	-1	1	-1	-1	-1	-1	1	-1	-1	-1	1
517K4	Escherichia coli	974	2025-01-14	Rectal swab	Madagascar		>16	1	>16	4	8	2	>16	4	2	≤0,25	≤0,25	≤0,25	>128	>16	1	0.25	0.25	>2	>2	0.5		410		-1	-1	1	-1	-1	-1	-1	-1	-1	-1	-1	-1	1	-1	-1	1	-1	-1	-1	1
520F8	Escherichia coli	72	2025-01-23	Rectal swab	India		16	≤0,25	>16	≤0,25	8	≤0,25	16	4	≤0,25	≤0,25	0.5	≤0,25	>128	≤0,5	1	0.5	0.5	1	1	0.5		38		-1	-1	1	-1	-1	-1	-1	-1	-1	1	-1	-1	-1	-1	-1	-1	-1	-1	-1	-1
531I8	Escherichia coli	75	2025-03-11	Rectal swab	-		4	≤0,25	16	≤0,25	4	≤0,25	16	≤0,25	≤0,25	≤0,25	≤0,25	≤0,25	32	≤0,5	2	0.12	0.12	1	2	0.5		69		-1	-1	1	-1	-1	-1	-1	-1	-1	1	-1	-1	-1	-1	-1	-1	-1	-1	-1	-1
534D7	Escherichia coli	57	2025-03-20	Rectal swab	-		>16	≤0,25	>16	2	2	0.5	>16	1	≤0,25	≤0,25	≤0,25	≤0,25	128	≤0,5	1	0.12	0.12	>2	>2	0.5		224		-1	-1	1	-1	-1	-1	-1	-1	-1	-1	-1	-1	-1	1	-1	-1	-1	-1	-1	-1
538C10	Escherichia coli	974	2025-04-09	Rectal swab	Mayotte		>16	16	>16	8	8	8	>16	1	0.5	0.5	0.12	0.12	>128	16	1	0.5	0.25	>2	>2	0.25		410		-1	-1	1	-1	-1	-1	-1	-1	-1	-1	-1	-1	1	-1	-1	1	-1	-1	-1	1
541J4	Escherichia coli	974	2025-03-31	Blood culture	-		>16	1	16	2	4	2	>16	1	0.5	0.5	0.12	0.12	>128	16	1	0.25	0.12	>2	>2	0.5		410		-1	-1	1	-1	-1	-1	-1	-1	-1	-1	-1	-1	1	-1	-1	1	-1	-1	-1	1
385A8	Escherichia coli	92	2023-06-08	Rectal swab	India		>16	>16	>16	2	>16	>16	>16	>16	>16	>16	>16	>16	>128	≤0,5	2	0.25	0.25	>2	>2	0.5		410		-1	-1	-1	1	-1	-1	1	-1	-1	1	-1	-1	-1	-1	-1	-1	-1	-1	-1	-1
428D9	Escherichia coli	92	2024-01-24	Rectal swab	-		>16	2	>16	4	8	2	>16	1	≤0,25	≤0,25	≤0,25	≤0,25	128	1	2	0.12	0.12	>2	>2	0.25		410		-1	-1	-1	1	-1	-1	-1	-1	-1	-1	-1	-1	1	-1	-1	-1	-1	-1	-1	-1
442B7	Escherichia coli	75	2024-03-24	Urine	-		>16	1	16	4	8	4	>16	4	≤0,25	≤0,25	≤0,25	≤0,25	>128	≤0,5	2	1	0.25	>2	>2	0.5		410		-1	-1	-1	1	-1	-1	-1	-1	-1	-1	-1	-1	1	-1	-1	1	-1	-1	-1	-1
505C7	Escherichia coli	75	2024-11-15	Vaginal swab	-		>16	2	>16	8	>16	2	>16	1	≤0,25	≤0,25	≤0,25	≤0,25	>128	≤0,5	1	0.25	0.12	>2	>2	0.5		410		-1	-1	-1	1	-1	-1	-1	-1	-1	1	-1	-1	-1	-1	-1	-1	-1	-1	-1	-1
511K10	Escherichia coli	28	2024-12-23	Rectal swab	-		>16	1	>16	4	>16	2	>16	2	≤0,25	≤0,25	≤0,25	≤0,25	>128	≤0,5	4	1	0.5	>2	>2	0.5		410		-1	-1	-1	1	-1	-1	-1	-1	-1	1	-1	-1	1	-1	-1	1	-1	-1	-1	-1
513B4	Escherichia coli	28	2025-03-12	Rectal swab	-		>16	>16	>16	8	>16	>16	>16	>16	16	>16	>16	>16	>128	≤0,5	1	0.25	0.25	>2	>2	0.25		361		-1	-1	-1	1	-1	-1	1	-1	-1	-1	-1	-1	-1	1	-1	1	1	-1	-1	-1
531A4	Escherichia coli	91	2025-03-11	Rectal swab	-		>16	>16	>16	4	>16	>16	>16	>16	16	16	>16	>16	>128	≤0,5	1	0.12	0.12	>2	>2	0.25		361		-1	-1	-1	1	-1	-1	1	-1	-1	-1	-1	-1	-1	1	-1	-1	-1	-1	-1	-1
531B4	Escherichia coli	92	2025-03-12	Rectal swab	-		>16	≤0,25	4	≤0,25	2	1	>16	2	≤0,25	≤0,25	≤0,25	≤0,25	>128	>16	1	0.12	0.12	>2	>2	0.5		410		-1	-1	-1	1	-1	-1	-1	-1	-1	-1	1	-1	-1	-1	-1	1	-1	-1	-1	1
536H1	Escherichia coli	95	2025-04-01	Rectal swab	India		>16	>16	>16	16	>16	>16	>16	>16	8	8	>16	>16	>128	≤0,5	1	0.12	0.12	>2	>2	0.5		205		-1	-1	-1	1	-1	-1	1	-1	-1	-1	-1	-1	1	-1	-1	1	-1	-1	-1	-1
537A9	Escherichia coli	59	2025-04-01	Rectal swab	-		>16	≤0,25	16	≤0,25	0.5	≤0,25	16	0.5	≤0,25	≤0,25	≤0,25	≤0,25	64	≤0,5	1	≤0,06	≤0,06	>2	>2	0.25		44		-1	-1	-1	1	-1	-1	-1	-1	-1	-1	-1	1	-1	-1	-1	-1	-1	-1	-1	-1
548C4	Escherichia coli	93	2025-05-25	Rectal swab	-		0.5	≤0,25	2	≤0,25	0.25	≤0,25	4	2	≤0,25	≤0,25	≤0,25	≤0,25	128	1	2	0.12	0.12	>2	>2	0.5		131		-1	-1	-1	1	-1	-1	-1	-1	-1	-1	-1	-1	-1	-1	-1	-1	-1	-1	-1	-1
550D3	Escherichia coli	94	2025-06-04	Rectal swab	South Africa		>16	>16	>16	4	>16	>16	>16	>16	8	8	16	16	>128	≤0,5	1	0.25	0.12	>2	>2	0.5		167		-1	-1	-1	1	-1	-1	1	-1	-1	-1	-1	-1	-1	1	-1	-1	-1	-1	-1	-1
550K7	Escherichia coli	84	2025-06-04	Rectal swab	-		>16	>16	>16	4	>16	>16	>16	>16	16	16	>16	>16	>128	≤0,5	2	0.25	0.12	>2	>2	0.5		361		-1	-1	-1	1	-1	-1	1	-1	-1	-1	-1	-1	-1	1	-1	-1	-1	-1	-1	-1
418D8	Escherichia coli	13	2023-12-01	Urine	-		>16	≤0,25	>16	≤0,25	>16	0.5	16	4	2	2	2	1	>128	≤0,5	8	0.25	0.25	>2	>2	0.5		131		-1	-1	-1	-1	1	-1	-1	-1	-1	1	-1	-1	-1	-1	-1	-1	1	-1	-1	-1
423D9	Escherichia coli	13	2023-12-24	Rectal swab	-		8	≤0,25	16	≤0,25	16	0.5	4	4	2	2	1	1	>128	≤0,5	8	0.25	0.25	>2	>2	0.25		131		-1	-1	-1	-1	1	-1	-1	-1	-1	1	-1	-1	-1	-1	-1	-1	1	-1	-1	-1
						MIC50	>16	2	>16	2	>16	2	>16	4	0.5	≤0,25	≤0,25	≤0,25	>128	≤0,5	2	0.25	0.12	>2	>2	0.5
						MIC90	>16	>16	>16	8	>16	>16	>16	>16	>16	16	>16	>16	>128	>16	16	0.5	0.25	>2	>2	0.5
						% susceptible (all 50)	0.02	0.68	0.02	0.78	0.06	0.68	0.06	0.08	0.74	0.7	0.68	0.82	0	0.78	0.92	0.92	1	0	0	1
						% susceptible (no-MBL 35)	0.0285714	0.971429	0.0285714	0.8	0.0857143	0.971429	0.0857143	0.114286	0.971429	0.971429	0.971429	0.971429	0	0.742857	0.914286	0.942857	1	0	0	1
						% susceptible (MBL 15)	0	0	0	0.733333	0	0	0	0	0.2	0.0666667	0	0.466667	0	0.866667	0.933333	0.866667	1	0	0	1
LEGENDS							Minimum inhibitory concentration (MIC)																							Antimicrobial resistance genes
	OXA-1181-producing Enterobacterales							Susceptible																						1	presence of gene							β-lactam						Quinolone
	OXA-1201-producing Enterobacterales							Susceptible, increased exposure																						-1	absence of gene							Aminoglycoside						Trimethoprim
	OXA-1205-producing Enterobacterales							Resistant																														Tetracycline						Sulfonamide
	OXA-1207-producing Enterobacterales						according EUCAST (European Committee on Antimicrobial Susceptibility Testing)-CA-SFM (Comité de l'Antibiogramme de la Société Française de Microbiologie) 2025																															Phenicol						Macrolide
	OXA-1226-producing Enterobacterales
							MBL : metallo-β-lactamase
[truncated: 92 more columns]
