# Supplementary material for: Emergence and characterization of new OXA-181 variants in France: OXA-1181, OXA-1201, OXA-1205, OXA-1207, and OXA-1226
Source: Microbiol Spectr. 2026 Apr 10;14(5):e00489-26. doi: 10.1128/spectrum.00489-26 (PMC13141865; doi:10.1128/spectrum.00489-26)
Supplement: Table S2 — Isolates producing OXA-1181, OXA-1201, OXA-1205, OXA-1207, and OXA-1226 from the public genome of the NCBI Pathogen Detection Database. [file spectrum.00489-26-s0003.xlsx]

## Sheet: Table S2.
Table S2. Isolates producing OXA-1181, OXA-1201, OXA-1205, OXA-1207 and OXA-1226 from the public genome of the NCBI Pathogen Detection Database
Description of the tabs
1. Database	Data were obtained from the NCBI Pathogen Detection Isolates Browser on March 6, 2026
2. Location	Geographic location of isolation
3. Species	Type of species

## Sheet: 1. Database
OXA-48-like	Comment	#Organism group	Strain	Isolate identifiers	Serovar	Isolate	Create date	Location	Isolation source	Isolation type	Food origin	SNP cluster	Min-same	Min-diff	BioSample	Assembly	AMR genotypes	Computed types
OXA-1181		E.coli and Shigella	2019HL-00378	2019HL-00378,"SRS7741342"		PDT000893754.1	2020-11-20T00:27:34Z	USA	blood isolate	clinical					SAMN16842967	GCA_015621785.1	aac(3)-IId=COMPLETE,aac(6')-Ib-cr5=COMPLETE,aadA5=COMPLETE,acrF=COMPLETE,aph(3'')-Ib=COMPLETE,aph(6)-Id=COMPLETE,blaCMY-2=COMPLETE,blaCTX-M-15=COMPLETE,blaEC=COMPLETE,blaOXA-1181=COMPLETE,blaOXA-1=COMPLETE,blaTEM-1=COMPLETE,catB3=PARTIAL_END_OF_CONTIG,dfrA17=COMPLETE,ftsI_N337NYRIN=POINT,gyrA_D87N=POINT,gyrA_S83L=POINT,mdtM=COMPLETE,mph(A)=COMPLETE,ompC_R195L=POINT,parC_S80I=POINT,parE_S458A=POIN…
OXA-1181		E.coli and Shigella	AUSMDU00037962	AUSMDU00037962,"SRS9466832"		PDT001089121.1	2021-07-13T16:23:52Z	Australia	feces	clinical					SAMN20033338	GCA_019215965.1	acrF=COMPLETE,blaCMY-173=COMPLETE,blaEC=COMPLETE,blaOXA-1181=COMPLETE,blaTEM-190=COMPLETE,blaTEMp_C32T=POINT,ftsI_I336IPYRI=POINT,gyrA_D87N=POINT,gyrA_S83L=POINT,mdtM=COMPLETE,mph(A)=COMPLETE,parC_S80I=POINT,parE_S458A=POINT,qnrS1=COMPLETE
OXA-1181		E.coli and Shigella	17A19CPO003	17A19CPO003,"SRS14596743"		PDT001386241.1	2022-08-11T19:42:09Z	Canada		clinical		PDS000115490.13	32		SAMN29503554	GCA_025035385.1	aadA5=COMPLETE,acrF=COMPLETE,blaCMY-42=COMPLETE,blaCTX-M-15=COMPLETE,blaEC=COMPLETE,blaOXA-1181=COMPLETE,blaTEM-1=COMPLETE,dfrA17=COMPLETE,dfrA51=COMPLETE,ftsI_I336IKYRI=POINT,mdtM=COMPLETE,mph(A)=COMPLETE,qnrS1=COMPLETE,sul2=COMPLETE
OXA-1181		E.coli and Shigella	AUSMDU00049665	AUSMDU00049665,"SRS21109237"		PDT002145248.1	2024-04-24T05:44:22Z	Australia:Victoria	human	clinical		PDS000154396.8	14		SAMN41064160	GCA_043012765.1	aadA2=COMPLETE,acrF=COMPLETE,blaCMY-42=COMPLETE,blaEC=COMPLETE,blaNDM-5=COMPLETE,blaOXA-1181=COMPLETE,ble=COMPLETE,cyaA_S352T=POINT,dfrA12=COMPLETE,ftsI_I336IKYRI=POINT,gyrA_D87N=POINT,gyrA_S83L=POINT,parC_S80I=POINT,parE_S458A=POINT,qnrS1=COMPLETE,sul1=COMPLETE
OXA-1181		E.coli and Shigella	FFZB-5106	ERS20621258,"FFZB-5106","FFZB_5106"		PDT002276855.1	2024-07-30T02:35:27Z	Tanzania		clinical		PDS000154396.8	16		SAMEA115874659	GCA_964206365.1	acrF=COMPLETE,blaCMY-42=COMPLETE,blaDHA-1=COMPLETE,blaEC=COMPLETE,blaNDM-5=COMPLETE,blaOXA-1181=COMPLETE,blaTEM-1=COMPLETE,ble=COMPLETE,cyaA_S352T=POINT,emrD=COMPLETE,erm(B)=COMPLETE,ftsI_I336IKYRI=POINT,gyrA_D87N=POINT,gyrA_S83L=POINT,mph(A)=COMPLETE,mph(E)=COMPLETE,msr(E)=COMPLETE,parC_S80I=POINT,parE_S458A=POINT,qnrB4=COMPLETE,qnrS1=COMPLETE,sul1=COMPLETE
OXA-1181	This study	E.coli and Shigella	347A9	347A9,"347A9.fasta"		PDT002316540.1	2024-08-12T03:04:37Z	France		clinical		PDS000115490.13	0		SAMN42359514	GCA_041200715.1	aadA5=COMPLETE,acrF=COMPLETE,blaCMY-42=COMPLETE,blaCTX-M-15=COMPLETE,blaEC=COMPLETE,blaOXA-1181=COMPLETE,blaTEM-1=COMPLETE,dfrA17=COMPLETE,ftsI_I336IKYRI=POINT,mdtM=COMPLETE,mph(A)=COMPLETE,qnrS1=COMPLETE,sul2=COMPLETE
OXA-1181		E.coli and Shigella	04A18CPO004	04A18CPO004,"SRS20395734"		PDT002411932.1	2024-10-10T21:40:46Z	Canada: Ottawa	urine	clinical					SAMN39841914	GCA_043933245.1	acrF=COMPLETE,blaCMY-42=COMPLETE,blaEC=COMPLETE,blaOXA-1181=COMPLETE,blaTEM-190=COMPLETE,blaTEMp_C32T=POINT,ftsI_I336IPYRI=POINT,gyrA_D87N=POINT,gyrA_S83L=POINT,mdtM=COMPLETE,mph(A)=COMPLETE,parC_S80I=POINT,parE_S458A=POINT,qnrS1=COMPLETE
OXA-1181		E.coli and Shigella	19AR0687	14CYG6,"19AR0687","SRS21087277"		PDT002539031.1	2024-12-16T23:35:59Z	New Zealand	Screen: rectum	clinical		PDS000154396.8	14		SAMN41036357	GCA_048051935.1	acrF=COMPLETE,blaCMY-42=COMPLETE,blaEC=COMPLETE,blaOXA-1181=COMPLETE,cyaA_S352T=POINT,erm(B)=COMPLETE,ftsI_I336IKYRI=POINT,gyrA_D87N=POINT,gyrA_S83L=POINT,mph(A)=COMPLETE,parC_S80I=POINT,parE_S458A=POINT,qnrS1=COMPLETE
OXA-1181		E.coli and Shigella	BH_014_EC1	BH_014_EC1,"SRS23684080"		PDT002648082.1	2025-02-27T12:29:20Z	India: Pune, Maharashtra	wastewater	environmental/other		PDS000238517.2		59	SAMN46065667	GCA_048157565.1	aadA1=COMPLETE,aadA2=COMPLETE,acrF=COMPLETE,aph(3'')-Ib=COMPLETE,aph(6)-Id=COMPLETE,blaCTX-M-15=COMPLETE,blaEC=COMPLETE,blaNDM-5=COMPLETE,blaOXA-1181=COMPLETE,ble=COMPLETE,dfrA12=COMPLETE,dfrA1=COMPLETE,gyrA_D87N=POINT,gyrA_S83L=POINT,mdtM=COMPLETE,mph(A)=COMPLETE,parC_S80I=POINT,parE_S458A=POINT,qnrS1=COMPLETE,sat2=COMPLETE,sul1=COMPLETE,sul2=COMPLETE,tet(A)=COMPLETE,tet(B)=COMPLETE
OXA-1181		E.coli and Shigella		19A23CPO002,"SRS23886661"		PDT002720671.1	2025-04-17T20:23:42Z	Canada: Ottawa	stool/rectal swab	clinical		PDS000071399.66	11	29	SAMN46343172	GCA_049741355.1	aadA2=COMPLETE,acrF=COMPLETE,blaCMY-145=COMPLETE,blaEC=COMPLETE,blaNDM-5=COMPLETE,blaOXA-1181=COMPLETE,blaTEM-1=COMPLETE,ble=COMPLETE,dfrA12=COMPLETE,ftsI_N337NYRIN=POINT,gyrA_D87N=POINT,gyrA_S83L=POINT,mdtM=COMPLETE,parC_S80I=POINT,parE_S458A=POINT,qnrS1=COMPLETE,rmtB1=COMPLETE,sul1=COMPLETE
OXA-1181		E.coli and Shigella		ARCH-BD-1819,"SRS25237230"		PDT002791986.1	2025-06-03T09:23:45Z	Bangladesh	stool	clinical		PDS000212930.2	0		SAMN48858477	GCA_050756315.1	aadA2=COMPLETE,acrF=COMPLETE,blaCMY-42=COMPLETE,blaEC=COMPLETE,blaOXA-1181=COMPLETE,dfrA12=COMPLETE,erm(B)=COMPLETE,ftsI_I336IKYRI=POINT,gyrA_D87N=POINT,gyrA_S83L=POINT,mdtM=COMPLETE,mph(A)=COMPLETE,parC_S80I=POINT,parE_L416F=POINT,qnrS1=COMPLETE,sul1=COMPLETE
OXA-1181		E.coli and Shigella		ARCH-BD-1762,"SRS25237217"		PDT002791999.1	2025-06-03T09:23:49Z	Bangladesh	stool	clinical		PDS000212930.2	0		SAMN48858436	GCA_050756275.1	aadA2=COMPLETE,acrF=COMPLETE,blaCMY-42=COMPLETE,blaEC=COMPLETE,blaOXA-1181=COMPLETE,dfrA12=COMPLETE,erm(B)=COMPLETE,ftsI_I336IKYRI=POINT,gyrA_D87N=POINT,gyrA_S83L=POINT,mdtM=COMPLETE,mph(A)=COMPLETE,parC_S80I=POINT,parE_L416F=POINT,qnrS1=COMPLETE,sul1=COMPLETE
OXA-1181		E.coli and Shigella		SRS21578689,"WWS109"		PDT002871726.1	2025-08-06T02:22:12Z	India	wastewater			PDS000238517.2			SAMN41784528		aadA1=COMPLETE,acrF=COMPLETE,blaCTX-M-15=COMPLETE,blaEC=COMPLETE,blaOXA-1181=COMPLETE,blaTEM-190=COMPLETE,dfrA1=COMPLETE,erm(B)=COMPLETE,gyrA_D87N=POINT,gyrA_S83L=POINT,mdtM=COMPLETE,mph(A)=COMPLETE,parC_S80I=POINT,parE_S458A=POINT,qnrS1=COMPLETE,sat2=COMPLETE,tet(B)=COMPLETE
OXA-1181	This study	E.coli and Shigella	545K3	545K3		PDT002997730.1	2025-11-25T06:35:30Z	France		clinical		PDS000115490.13	8		SAMN53054740	GCA_053651975.1	aadA5=COMPLETE,acrF=COMPLETE,blaCMY-42=COMPLETE,blaCTX-M-15=COMPLETE,blaEC=COMPLETE,blaOXA-1181=COMPLETE,blaTEM-1=COMPLETE,dfrA17=COMPLETE,dfrA51=HMM,ftsI_I336IKYRI=POINT,mdtM=COMPLETE,mph(A)=COMPLETE,qnrS1=COMPLETE,sul2=COMPLETE
OXA-1181	This study	E.coli and Shigella	539C3	539C3		PDT002997734.1	2025-11-25T06:37:46Z	France		clinical					SAMN53054738	GCA_053652115.1	aadA2=COMPLETE,acrF=COMPLETE,blaCMY-145=COMPLETE,blaEC=COMPLETE,blaNDM-5=COMPLETE,blaOXA-1181=COMPLETE,ble=COMPLETE,cyaA_S352T=POINT,dfrA12=COMPLETE,ftsI_I336IKYRI=POINT,gyrA_D87N=POINT,gyrA_S83L=POINT,parC_S80I=POINT,parE_S458A=POINT,qnrS1=COMPLETE,sul1=COMPLETE,tet(A)=COMPLETE
OXA-1181	This study	E.coli and Shigella	533J6	533J6		PDT002997739.1	2025-11-25T06:39:46Z	France		clinical		PDS000115490.13	8		SAMN53054733	GCA_053652295.1	aadA5=COMPLETE,acrF=COMPLETE,blaCMY-42=COMPLETE,blaCTX-M-15=COMPLETE,blaEC=COMPLETE,blaOXA-1181=COMPLETE,blaTEM-1=COMPLETE,dfrA17=COMPLETE,dfrA51=HMM,ftsI_I336IKYRI=POINT,mdtM=COMPLETE,mph(A)=COMPLETE,qnrS1=COMPLETE,sul2=COMPLETE
OXA-1181	This study	E.coli and Shigella	475B4	475B4		PDT002997752.1	2025-11-25T06:47:58Z	France		clinical		PDS000115490.13	3		SAMN53054719	GCA_053652815.1	aadA5=COMPLETE,acrF=COMPLETE,blaCMY-42=COMPLETE,blaCTX-M-15=COMPLETE,blaEC=COMPLETE,blaOXA-1181=COMPLETE,blaTEM-1=COMPLETE,dfrA17=COMPLETE,dfrA51=HMM,ftsI_I336IKYRI=POINT,mdtM=COMPLETE,mph(A)=COMPLETE,qnrS1=COMPLETE,sul2=COMPLETE
OXA-1181	This study	E.coli and Shigella	412D6	412D6		PDT002997765.1	2025-11-25T06:55:32Z	France		clinical		PDS000115490.13	18		SAMN53054705	GCA_053653355.1	aadA5=COMPLETE,acrF=COMPLETE,blaCMY-42=COMPLETE,blaCTX-M-15=COMPLETE,blaEC=COMPLETE,blaOXA-1181=COMPLETE,blaTEM-1=COMPLETE,dfrA17=COMPLETE,dfrA51=HMM,ftsI_I336IKYRI=POINT,mdtM=COMPLETE,mph(A)=COMPLETE,qnrS1=COMPLETE,sul2=COMPLETE
OXA-1181	This study	E.coli and Shigella	406C3	406C3		PDT002997766.1	2025-11-25T06:55:39Z	France		clinical					SAMN53054704	GCA_053653375.1	acrF=COMPLETE,aph(3'')-Ib=COMPLETE,aph(6)-Id=COMPLETE,blaCTX-M-15=COMPLETE,blaEC=COMPLETE,blaOXA-1181=COMPLETE,blaTEM-1=COMPLETE,dfrA14=COMPLETE,dfrA51=HMM,gyrA_S83L=POINT,mdtM=COMPLETE,qnrS1=COMPLETE,sul2=COMPLETE,tet(A)=COMPLETE
OXA-1181	This study	E.coli and Shigella	395A1	395A1		PDT002997768.1	2025-11-25T06:57:12Z	France		clinical		PDS000115490.13	3		SAMN53054701	GCA_053653455.1	aadA5=COMPLETE,acrF=COMPLETE,blaCMY-42=COMPLETE,blaCTX-M-15=COMPLETE,blaEC=COMPLETE,blaOXA-1181=COMPLETE,blaTEM-1=COMPLETE,dfrA17=COMPLETE,dfrA51=HMM,ftsI_I336IKYRI=POINT,mdtM=COMPLETE,mph(A)=COMPLETE,qnrS1=COMPLETE,sul2=COMPLETE
OXA-1181	This study	E.coli and Shigella	377A2	377A2		PDT002997771.1	2025-11-25T06:58:13Z	France		clinical					SAMN53054698	GCA_053653595.1	aadA1=COMPLETE,aadA2=COMPLETE,acrF=COMPLETE,aph(3'')-Ib=PARTIAL,aph(6)-Id=PARTIAL,blaCMY-42=COMPLETE,blaEC=COMPLETE,blaNDM-5=COMPLETE,blaOXA-1181=COMPLETE,blaTEM-1=COMPLETE,ble=COMPLETE,dfrA12=COMPLETE,dfrA14=COMPLETE,dfrA1=COMPLETE,erm(B)=COMPLETE,ftsI_I336IKYRI=POINT,gyrA_D87N=POINT,gyrA_S83L=POINT,mdtM=COMPLETE,mph(A)=COMPLETE,parC_S80I=POINT,parE_S458A=POINT,qepA4=COMPLETE,qnrS1=COMPLETE,sat2…
OXA-1181	This study	E.coli and Shigella	359D6	359D6		PDT002997772.1	2025-11-25T06:59:38Z	France		clinical		PDS000238517.2		59	SAMN53054695	GCA_053653695.1	aadA1=COMPLETE,acrF=COMPLETE,blaCTX-M-15=COMPLETE,blaEC=COMPLETE,blaOXA-1181=COMPLETE,blaTEM=PARTIAL_END_OF_CONTIG,blaTEMp_C32T=POINT,dfrA1=COMPLETE,erm(B)=COMPLETE,gyrA_D87N=POINT,gyrA_S83L=POINT,mdtM=COMPLETE,parC_S80I=POINT,parE_S458A=POINT,qnrS1=COMPLETE,sat2=COMPLETE,tet(B)=COMPLETE
OXA-1181	This study	E.coli and Shigella	347A9	347A9		PDT002997773.1	2025-11-25T07:01:09Z	France		clinical		PDS000115490.13	0		SAMN53054694	GCA_053653755.1	aadA5=COMPLETE,acrF=COMPLETE,blaCMY-42=COMPLETE,blaCTX-M-15=COMPLETE,blaEC=COMPLETE,blaOXA-1181=COMPLETE,blaTEM-1=COMPLETE,dfrA17=COMPLETE,dfrA51=HMM,ftsI_I336IKYRI=POINT,mdtM=COMPLETE,mph(A)=COMPLETE,qnrS1=COMPLETE,sul2=COMPLETE
OXA-1181		E.coli and Shigella	2450	2450,"MB11957","SRS27380349"		PDT003029552.1	2025-12-17T18:16:16Z	USA: Houston	blood	clinical					SAMN50685440	GCA_054047465.1	aadA2=COMPLETE,acrF=COMPLETE,aph(3'')-Ib=COMPLETE,aph(6)-Id=COMPLETE,blaCMY-42=COMPLETE,blaEC=COMPLETE,blaNDM-5=COMPLETE,blaOXA-1181=COMPLETE,blaTEM-1=COMPLETE,ble=COMPLETE,dfrA12=COMPLETE,ftsI_N337NYRIN=POINT,gyrA_D87N=POINT,gyrA_S83L=POINT,mdtM=COMPLETE,mph(A)=COMPLETE,parC_S80I=POINT,parE_S458A=POINT,qnrS1=COMPLETE,rmtB1=COMPLETE,sul1=COMPLETE,sul2=COMPLETE
OXA-1181		E.coli and Shigella		CS1205,"ERS28921058"		PDT003127011.1	2026-03-01T04:40:43Z	India				PDS000104284.22			SAMEA121362596	GCA_979607915.1	aac(3)-IIe=COMPLETE,aac(6')-Ib-cr5=COMPLETE,aadA2=COMPLETE,acrF=COMPLETE,blaCTX-M-15=COMPLETE,blaEC=COMPLETE,blaNDM-5=COMPLETE,blaOXA-1181=COMPLETE,blaOXA-1=COMPLETE,blaTEM-1=COMPLETE,ble=COMPLETE,catA1=COMPLETE,catB3=PARTIAL_END_OF_CONTIG,cyaA_S352T=POINT,dfrA12=COMPLETE,emrD=COMPLETE,ftsI_N337NYRIN=POINT,gyrA_D87N=POINT,gyrA_S83L=POINT,mdtM=COMPLETE,mph(A)=COMPLETE,mrx(A)=COMPLETE,nfsA_G126R=PO…
OXA-1201	This study	Klebsiella pneumoniae	413G2	413G2		PDT002998475.1	2025-11-25T06:55:21Z	France		clinical		PDS000247935.1	14		SAMN53054706	GCA_053653315.1	aac(3)-IId=COMPLETE,aac(6')-Ib-cr5=COMPLETE,aadA1=COMPLETE,aadA2=COMPLETE,aph(3'')-Ib=COMPLETE,aph(3')-Ia=COMPLETE,aph(6)-Id=COMPLETE,armA=COMPLETE,arr-3=COMPLETE,blaCTX-M-15=COMPLETE,blaDHA-1=COMPLETE,blaOXA-1201=COMPLETE,blaOXA-1=COMPLETE,blaSHV-11=COMPLETE,blaTEM-1=COMPLETE,catA1=COMPLETE,catB3=COMPLETE,dfrA12=COMPLETE,dfrA1=COMPLETE,emrD=COMPLETE,fosA=COMPLETE,gyrA_S83I=POINT,mph(A)=COMPLETE,…
OXA-1201	This study	Klebsiella pneumoniae	379F2	379F2		PDT002998476.1	2025-11-25T06:57:52Z	France		clinical		PDS000247935.1	14		SAMN53054699	GCA_053653555.1	aac(3)-IId=COMPLETE,aac(6')-Ib-cr5=COMPLETE,aadA1=COMPLETE,aadA2=COMPLETE,aph(3'')-Ib=COMPLETE,aph(3')-Ia=COMPLETE,aph(6)-Id=COMPLETE,armA=COMPLETE,arr-3=COMPLETE,blaCTX-M-15=COMPLETE,blaDHA-1=COMPLETE,blaOXA-1201=COMPLETE,blaOXA-1=COMPLETE,blaSHV=PARTIAL_END_OF_CONTIG,blaTEM-1=COMPLETE,catA1=PARTIAL_END_OF_CONTIG,catB3=COMPLETE,dfrA12=COMPLETE,dfrA1=COMPLETE,emrD=COMPLETE,fosA=COMPLETE,gyrA_S83I…
OXA-1201	This study	Klebsiella pneumoniae	373K4	373K4		PDT002998477.1	2025-11-25T06:59:26Z	France		clinical		PDS000247925.1	29		SAMN53054697	GCA_053653655.1	aac(3)-IIe=COMPLETE,aac(6')-Ib-cr5=COMPLETE,aadA1=COMPLETE,arr-3=COMPLETE,blaCTX-M-15=COMPLETE,blaNDM-1=COMPLETE,blaOXA-1201=COMPLETE,blaOXA-1=COMPLETE,blaSCO-1=COMPLETE,blaSHV-11=COMPLETE,blaTEM=PARTIAL_END_OF_CONTIG,ble=COMPLETE,catB3=COMPLETE,dfrA15=COMPLETE,dfrA50=COMPLETE,emrD=COMPLETE,erm(B)=COMPLETE,fosA=COMPLETE,gyrA_S83I=POINT,mph(A)=COMPLETE,mrx(A)=COMPLETE,ompK35_R60LfsTer31=POINT,oqxA…
OXA-1201	This study	Klebsiella pneumoniae	363I3	363I3		PDT002998478.1	2025-11-25T06:59:32Z	France		clinical		PDS000247925.1	29		SAMN53054696	GCA_053653675.1	aac(3)-IIe=COMPLETE,aac(6')-Ib-cr=PARTIAL_END_OF_CONTIG,aadA1=PARTIAL_END_OF_CONTIG,arr-3=COMPLETE,blaCTX-M-15=COMPLETE,blaNDM-1=COMPLETE,blaOXA-1201=COMPLETE,blaOXA-1=COMPLETE,blaOXA-9=COMPLETE,blaSCO-1=COMPLETE,blaSHV-11=COMPLETE,ble=COMPLETE,catB3=COMPLETE,dfrA15=COMPLETE,dfrA50=COMPLETE,emrD=COMPLETE,fosA=COMPLETE,gyrA_S83I=POINT,mph(A)=COMPLETE,mrx(A)=COMPLETE,ompK35_R60LfsTer31=POINT,oqxA=C…
OXA-1205		E.coli and Shigella		2022GO-00180,"SRS16722656"		PDT001611518.1	2023-02-10T00:36:43Z	USA	Rectal swab	clinical		PDS000140564.8	2		SAMN33228725	GCA_028577695.1	aac(6')-Ib-cr5=COMPLETE,acrF=COMPLETE,arr=PARTIAL_END_OF_CONTIG,blaCMY-42=COMPLETE,blaCMY=PARTIAL_END_OF_CONTIG,blaEC=COMPLETE,blaOXA-1205=COMPLETE,blaOXA-1=COMPLETE,catB3=COMPLETE,cyaA_S352T=POINT,dfrA14=COMPLETE,erm(B)=COMPLETE,ftsI_I336IKYRI=POINT,gyrA_D87N=POINT,gyrA_S83L=POINT,mdtM=COMPLETE,mph(A)=COMPLETE,parC_S80I=POINT,parE_S458A=POINT,qnrS1=COMPLETE
OXA-1205		E.coli and Shigella		2023GO-0032,"SRS17159763"		PDT001674093.4	2024-05-31T07:06:25Z	USA	Transtracheal aspirate sample	clinical		PDS000140564.8	0		SAMN33948451	GCA_029466715.4	aac(6')-Ib-cr5=COMPLETE,acrF=COMPLETE,arr=PARTIAL_END_OF_CONTIG,blaCMY-42=COMPLETE,blaCMY=PARTIAL_END_OF_CONTIG,blaEC=COMPLETE,blaOXA-1205=COMPLETE,blaOXA-1=COMPLETE,catB3=COMPLETE,cyaA_S352T=POINT,dfrA14=COMPLETE,erm(B)=COMPLETE,ftsI_I336IKYRI=POINT,gyrA_D87N=POINT,gyrA_S83L=POINT,mdtM=COMPLETE,mph(A)=COMPLETE,parC_S80I=POINT,parE_S458A=POINT,qnrS1=COMPLETE
OXA-1205		E.coli and Shigella		2023GO-0031,"SRS17159761"		PDT001674094.1	2023-03-29T13:48:28Z	USA	Rectal swab	clinical		PDS000140564.8	0		SAMN33948450	GCA_029482305.1	aac(6')-Ib-cr5=COMPLETE,acrF=COMPLETE,arr=PARTIAL_END_OF_CONTIG,blaCMY-42=COMPLETE,blaCMY=PARTIAL_END_OF_CONTIG,blaEC=COMPLETE,blaOXA-1205=COMPLETE,blaOXA-1=COMPLETE,catB3=COMPLETE,cyaA_S352T=POINT,dfrA14=COMPLETE,erm(B)=COMPLETE,ftsI_I336IKYRI=POINT,gyrA_D87N=POINT,gyrA_S83L=POINT,mdtM=COMPLETE,mph(A)=COMPLETE,parC_S80I=POINT,parE_S458A=POINT,qnrS1=COMPLETE
OXA-1205		E.coli and Shigella		2023GO-0047,"SRS17293315"		PDT001688125.4	2024-03-22T20:19:53Z	USA	Rectal swab	clinical		PDS000140564.8	1		SAMN34156646	GCA_029720565.4	aac(6')-Ib-cr5=COMPLETE,acrF=COMPLETE,arr=PARTIAL_END_OF_CONTIG,blaCMY-42=COMPLETE,blaCMY=PARTIAL_END_OF_CONTIG,blaEC=COMPLETE,blaOXA-1205=COMPLETE,blaOXA-1=COMPLETE,catB3=COMPLETE,cyaA_S352T=POINT,dfrA14=COMPLETE,erm(B)=COMPLETE,ftsI_I336IKYRI=POINT,gyrA_D87N=POINT,gyrA_S83L=POINT,mdtM=COMPLETE,mph(A)=COMPLETE,parC_S80I=POINT,parE_S458A=POINT,qnrS1=COMPLETE
OXA-1205		E.coli and Shigella		2023KU-00145,"SRS17514907"		PDT001717291.4	2024-03-22T18:19:05Z	USA	urine	clinical		PDS000211086.3	31		SAMN34535786	GCA_032979175.3	acrF=COMPLETE,blaCMY-42=COMPLETE,blaCTX-M-15=COMPLETE,blaEC=COMPLETE,blaOXA-1205=COMPLETE,ftsI_I336IKYRI=POINT,gyrA_D87N=POINT,gyrA_S83L=POINT,mdtM=COMPLETE,mph(A)=COMPLETE,parC_S80I=POINT,parE_S458A=POINT,qnrS1=COMPLETE
OXA-1205		E.coli and Shigella	RIVM_C050547	RIVM_C050547,"SRS20469156"		PDT002097615.1	2024-03-04T20:50:55Z	Netherlands	not collected	clinical					SAMN39950464	GCA_042919255.1	aadA2=COMPLETE,acrF=COMPLETE,blaEC=COMPLETE,blaNDM-5=COMPLETE,blaOXA-1205=COMPLETE,ble=COMPLETE,dfrA12=COMPLETE,ftsI_N337NYRIN=POINT,gyrA_D87N=POINT,gyrA_S83L=POINT,mdtM=COMPLETE,mph(A)=COMPLETE,parC_S80I=POINT,parE_S458A=POINT,qnrS1=COMPLETE,sul1=COMPLETE,tet(A)=COMPLETE
OXA-1205		E.coli and Shigella		2024CJ-00038,"SRS20736151"		PDT002111077.1	2024-03-13T03:00:15Z	USA	urine	clinical					SAMN40421662	GCA_037121305.1	acrF=COMPLETE,blaCMY-145=COMPLETE,blaEC=COMPLETE,blaOXA-1205=COMPLETE,blaTEM-1=COMPLETE,ftsI_N337NYRIN=POINT,gyrA_D87N=POINT,gyrA_S83L=POINT,mdtM=COMPLETE,parC_S80I=POINT,parE_S458A=POINT,qnrS1=COMPLETE
OXA-1205		E.coli and Shigella	2024HL-00575	2024HL-00575,"IDR2400026332-01-02","SRS21631171"		PDT002206015.1	2024-06-14T15:50:53Z	USA	rectal swab	clinical					SAMN41834502	GCA_040184035.1	aadA2=COMPLETE,aadA5=COMPLETE,acrF=COMPLETE,blaDHA-1=COMPLETE,blaEC=COMPLETE,blaNDM-5=COMPLETE,blaOXA-1205=COMPLETE,blaTEM-1=COMPLETE,ble=COMPLETE,catA1=COMPLETE,cyaA_S352T=POINT,dfrA12=COMPLETE,dfrA17=COMPLETE,erm(B)=COMPLETE,ftsI_I336IKYRI=POINT,gyrA_D87N=POINT,gyrA_S83L=POINT,mdtM=COMPLETE,mph(A)=COMPLETE,mph(E)=COMPLETE,msr(E)=COMPLETE,parC_S80I=POINT,parE_S458A=POINT,qnrB4=COMPLETE,qnrS1=COM…
OXA-1205		E.coli and Shigella	2	2,"SRS21567185","Sample2_Ecoli"		PDT002207733.1	2024-06-16T04:40:56Z	India: Telangana, Hyderabad, Moosi River	river water			PDS000185275.1			SAMN41771041	GCA_040195405.1	acrF=COMPLETE,blaCMY-145=COMPLETE,blaEC=COMPLETE,blaOXA-1205=COMPLETE,blaTEM-190=COMPLETE,blaTEMp_C32T=POINT,erm(B)=COMPLETE,ftsI_N337NYRIN=POINT,gyrA_D87N=POINT,gyrA_S83L=POINT,mdtM=COMPLETE,mph(A)=COMPLETE,nfsA_G126R=POINT,parC_S80I=POINT,parE_S458A=POINT,tet(A)=COMPLETE,tet(B)=COMPLETE
OXA-1205		E.coli and Shigella	1	1,"SRS21566894","Sample1_Ecoli"		PDT002207734.1	2024-06-16T04:41:09Z	India: Andhra pradesh,Guntur	feces			PDS000185275.1			SAMN41770688	GCA_040195465.1	acrF=COMPLETE,blaCMY-145=COMPLETE,blaEC=COMPLETE,blaOXA-1205=COMPLETE,blaTEM-190=COMPLETE,blaTEMp_C32T=POINT,erm(B)=COMPLETE,ftsI_N337NYRIN=POINT,gyrA_D87N=POINT,gyrA_S83L=POINT,mdtM=COMPLETE,mph(A)=COMPLETE,nfsA_G126R=POINT,parC_S80I=POINT,parE_S458A=POINT,tet(A)=COMPLETE,tet(B)=COMPLETE
OXA-1205		E.coli and Shigella	2024HL-00693	2024HL-00693,"IDR2400035226-02-00","SRS22008916"		PDT002255619.1	2024-07-16T19:03:27Z	USA	blood	clinical					SAMN42518648	GCA_040738425.1	aac(3)-IId=COMPLETE,aac(6')-Ib-cr5=COMPLETE,aadA5=COMPLETE,acrF=COMPLETE,blaCTX-M-15=COMPLETE,blaEC=COMPLETE,blaOXA-1205=COMPLETE,blaOXA-1=COMPLETE,blaTEM-1=COMPLETE,blaTEM=COMPLETE,catB3=PARTIAL_END_OF_CONTIG,cyaA_S352T=POINT,dfrA17=COMPLETE,erm(B)=COMPLETE,ftsI_I336IKYRI=POINT,gyrA_D87N=POINT,gyrA_S83L=POINT,mph(A)=COMPLETE,parC_S80I=POINT,parE_S458A=POINT,qnrS1=COMPLETE,sul1=COMPLETE,tet(B)=CO…
OXA-1205		E.coli and Shigella		2024JQ-00192,"SRS22022010"		PDT002256331.1	2024-07-17T16:58:50Z	USA	Rectal	clinical		PDS000184111.3	40		SAMN42556547	GCA_040820575.1	acrF=COMPLETE,blaCTX-M-15=COMPLETE,blaDHA-1=COMPLETE,blaEC=COMPLETE,blaOXA-1205=COMPLETE,dfrA7=COMPLETE,erm(B)=COMPLETE,gyrA_D87N=POINT,gyrA_S83L=POINT,mdtM=COMPLETE,mph(A)=COMPLETE,parC_S80I=POINT,parE_S458A=POINT,qnrB4=COMPLETE,qnrS1=COMPLETE,sul1=COMPLETE,tet(A)=COMPLETE,uhpT_E350Q=POINT
OXA-1205		E.coli and Shigella		2024QG-00235,"SRS22718649"		PDT002390576.1	2024-09-23T23:23:22Z	USA	urine	clinical		PDS000189047.9	33		SAMN43895918	GCA_042177995.1	aadA2=COMPLETE,acrF=COMPLETE,blaCMY=COMPLETE,blaEC=COMPLETE,blaNDM-5=COMPLETE,blaNDM=COMPLETE,blaOXA-1205=COMPLETE,ble=COMPLETE,ble=PARTIAL_END_OF_CONTIG,cyaA_S352T=POINT,dfrA12=COMPLETE,ftsI_I336IKYRI=POINT,gyrA_D87N=POINT,gyrA_S83L=POINT,mph(A)=COMPLETE,parC_S80I=POINT,parE_S458A=POINT,qnrS1=COMPLETE,sul1=COMPLETE,sul1=PARTIAL_END_OF_CONTIG,tet(A)=COMPLETE
OXA-1205		E.coli and Shigella	1611750	01611750,"01611750.biosample","SRS22771329"	O185:H19	PDT002399998.1	2024-09-30T05:52:16Z	United Kingdom: United Kingdom	human	clinical		PDS000199865.1	44		SAMN43970923	GCA_042440875.1	aadA1=COMPLETE,acrF=COMPLETE,blaEC=COMPLETE,blaOXA-1205=COMPLETE,blaTEM=PARTIAL,blaTEM=PARTIAL_END_OF_CONTIG,dfrA1=COMPLETE,dfrA5=COMPLETE,erm(B)=COMPLETE,mdtM=COMPLETE,mph(A)=COMPLETE,qnrS13=COMPLETE,qnrS1=COMPLETE,qnrS=PARTIAL_END_OF_CONTIG,sul1=COMPLETE,sul1=PARTIAL_END_OF_CONTIG,sul2=COMPLETE,tet(A)=COMPLETE
OXA-1205		E.coli and Shigella	2024EL-00594	2024EL-00594,"SRS22638734"		PDT002406481.1	2024-10-06T06:41:25Z	USA	Rectal swab	clinical		PDS000257585.1			SAMN43750114	GCA_042643705.1	aac(6')-Ib-cr5=COMPLETE,acrF=COMPLETE,blaCMY-145=COMPLETE,blaCTX-M-15=COMPLETE,blaEC=COMPLETE,blaOXA-1205=COMPLETE,blaOXA-1=COMPLETE,blaTEM-1=COMPLETE,catB3=PARTIAL,cyaA_S352T=POINT,emrD=COMPLETE,erm(B)=COMPLETE,ftsI_N337NYRIN=POINT,gyrA_D87N=POINT,gyrA_S83L=POINT,mdtM=COMPLETE,mph(A)=COMPLETE,nfsA_G126R=POINT,parC_S80I=POINT,parE_S458A=POINT,qnrS1=COMPLETE
OXA-1205		E.coli and Shigella		2024DM-00021,"SRS22914428"		PDT002420679.1	2024-10-15T23:56:51Z	USA: Santa Clara County, CA		clinical					SAMN43147735	GCA_043271445.1	aac(6')-Ib-cr5=COMPLETE,aadA2=COMPLETE,acrF=COMPLETE,blaCTX-M-15=COMPLETE,blaEC=COMPLETE,blaNDM-5=COMPLETE,blaOXA-1205=COMPLETE,blaOXA-1=COMPLETE,ble=COMPLETE,catB3=PARTIAL,catB3=PARTIAL_END_OF_CONTIG,dfrA12=COMPLETE,ftsI_I336IKYRI=POINT,mdtM=COMPLETE,mph(A)=COMPLETE,qnrS1=COMPLETE,sul1=COMPLETE,tet(A)=COMPLETE
OXA-1205		E.coli and Shigella	41645-24	41645-24,"SRS23195506"		PDT002465354.1	2024-11-13T18:17:41Z	USA:PA	Canine feces	environmental/other					SAMN44716453	GCA_044892755.1	acrF=COMPLETE,blaEC=COMPLETE,blaOXA-1205=COMPLETE,erm(B)=COMPLETE,mdtM=COMPLETE,mph(A)=COMPLETE,qnrS1=COMPLETE
OXA-1205		E.coli and Shigella	AUSMDU00106599	AUSMDU00106599,"SRS23357096"		PDT002496549.1	2024-11-26T05:20:04Z	Australia:Victoria	human	clinical		PDS000204053.25	25		SAMN44894813	GCA_047667135.1	aadA5=COMPLETE,acrF=MISTRANSLATION,blaCTX-M-15=COMPLETE,blaEC=COMPLETE,blaOXA-1205=COMPLETE,dfrA17=COMPLETE,erm(B)=COMPLETE,gyrA_D87G=POINT,gyrA_S83L=POINT,mph(A)=COMPLETE,parC_S80I=POINT,qnrS1=COMPLETE,sul1=COMPLETE
OXA-1205		E.coli and Shigella		2024LY00105,"SRS23457117"		PDT002514525.1	2024-12-06T01:20:42Z	USA	drainage	clinical		PDS000211086.3	31		SAMN45194701	GCA_047579245.1	acrF=COMPLETE,blaCMY-42=COMPLETE,blaCTX-M-15=COMPLETE,blaEC=COMPLETE,blaOXA-1205=COMPLETE,ftsI_I336IKYRI=POINT,gyrA_D87N=POINT,gyrA_S83L=POINT,mdtM=COMPLETE,mph(A)=COMPLETE,parC_S80I=POINT,parE_S458A=POINT,qnrS1=COMPLETE
OXA-1205		E.coli and Shigella		2024CB-00763,"SRS23463825"		PDT002516833.1	2024-12-07T00:32:15Z	USA	urine	clinical		PDS000179736.8	39		SAMN45209591	GCA_047577195.1	aac(3)-IId=COMPLETE,aac(6')-Ib-cr=COMPLETE,aadA5=COMPLETE,acrF=COMPLETE,blaCTX-M-15=COMPLETE,blaEC=COMPLETE,blaOXA-1205=COMPLETE,blaOXA-1=COMPLETE,blaOXA=PARTIAL_END_OF_CONTIG,blaTEM-1=COMPLETE,blaTEM=COMPLETE,catB3=PARTIAL_END_OF_CONTIG,cyaA_S352T=POINT,dfrA17=COMPLETE,erm(B)=COMPLETE,ftsI_I336IKYRI=POINT,gyrA_D87N=POINT,gyrA_S83L=POINT,mph(A)=COMPLETE,parC_S80I=POINT,parE_S458A=POINT,qnrS1=COMP…
OXA-1205		E.coli and Shigella		2024CG-00035,"SRS23727481","human"		PDT002559302.1	2025-01-08T18:34:38Z	USA:DE	OTHER_CLIN	clinical		PDS000063160.81	0	66	SAMN46159756	GCA_047900055.1	aadA2=COMPLETE,acrF=COMPLETE,blaCTX-M-15=COMPLETE,blaEC=COMPLETE,blaNDM-5=COMPLETE,blaOXA-1205=COMPLETE,ble=COMPLETE,dfrA12=COMPLETE,ftsI_I336IKYRI=POINT,gyrA_D87N=POINT,gyrA_S83L=POINT,mdtM=COMPLETE,mph(A)=COMPLETE,parC_S80I=POINT,parE_S458A=POINT,qnrS1=COMPLETE,sul1=COMPLETE,tet(A)=COMPLETE
OXA-1205		E.coli and Shigella	2025GO-0014	2025GO-0014,"SRS23859475"		PDT002588765.1	2025-01-23T08:19:34Z	USA		clinical		PDS000063160.81	0	66	SAMN46369542	GCA_047866325.1	aadA2=COMPLETE,acrF=COMPLETE,blaCTX-M-15=COMPLETE,blaEC=COMPLETE,blaNDM-5=COMPLETE,blaOXA-1205=COMPLETE,ble=COMPLETE,dfrA12=COMPLETE,ftsI_I336IKYRI=POINT,gyrA_D87N=POINT,gyrA_S83L=POINT,mdtM=COMPLETE,mph(A)=COMPLETE,parC_S80I=POINT,parE_S458A=POINT,qnrS1=COMPLETE,sul1=COMPLETE,tet(A)=COMPLETE
OXA-1205		E.coli and Shigella		2025BM-00016,"SRS24037763"		PDT002618712.1	2025-02-10T17:35:14Z	USA	blood	clinical					SAMN46754185	GCA_047587505.1	acrF=COMPLETE,blaEC=COMPLETE,blaOXA-1205=COMPLETE,erm(B)=PARTIAL_END_OF_CONTIG,ftsI_N337NYRIN=POINT,gyrA_D87N=POINT,gyrA_S83L=POINT,mdtM=COMPLETE,parC_S80I=POINT,parE_S458A=POINT,tet(A)=COMPLETE
OXA-1205		E.coli and Shigella		2025BM-00023,"SRS24180772"		PDT002643275.1	2025-02-26T17:22:31Z	USA	urine	clinical					SAMN47099281	GCA_048137545.1	blaCTX-M-15=COMPLETE,blaEC=COMPLETE,blaOXA-1205=COMPLETE,gyrA_D87N=POINT,gyrA_S83L=POINT,mdtM=COMPLETE,parC_S80I=POINT,parE_L416F=POINT,qnrS1=COMPLETE,sul2=COMPLETE,tet(A)=COMPLETE
OXA-1205		E.coli and Shigella	NI_103_EC1	NI_103_EC1,"SRS23684061"		PDT002648064.1	2025-02-27T12:25:32Z	India: Pune, Maharashtra	wastewater	environmental/other					SAMN46065686	GCA_048156865.1	aadA1=COMPLETE,aadA2=COMPLETE,acrF=COMPLETE,blaCMY-145=COMPLETE,blaEC=COMPLETE,blaNDM-5=COMPLETE,blaOXA-1205=COMPLETE,blaOXA-1=COMPLETE,blaTEM-1=COMPLETE,ble=COMPLETE,catA1=COMPLETE,dfrA12=COMPLETE,erm(B)=COMPLETE,ftsI_N337NYRIN=POINT,gyrA_D87N=POINT,gyrA_S83L=POINT,mdtM=COMPLETE,mph(A)=COMPLETE,parC_S80I=POINT,parE_S458A=POINT,qnrS1=COMPLETE,rmtB1=COMPLETE,sul1=COMPLETE,tet(A)=COMPLETE
OXA-1205		E.coli and Shigella		2025LY00027,"SRS24591580"		PDT002697829.1	2025-04-04T00:19:32Z	USA	urine	clinical					SAMN47770795	GCA_049272875.1	aadA1=COMPLETE,acrF=COMPLETE,blaCTX-M-15=COMPLETE,blaDHA=COMPLETE,blaEC=COMPLETE,blaOXA-1205=COMPLETE,dfrA17=COMPLETE,dfrA1=COMPLETE,gyrA_S83L=POINT,mdtM=COMPLETE,mph(A)=COMPLETE,qnrB4=COMPLETE,qnrS1=COMPLETE,sat2=COMPLETE,sul1=COMPLETE,tet(B)=COMPLETE
OXA-1205		E.coli and Shigella		2025ZN-0723,"SRS24720036"		PDT002717407.1	2025-04-15T16:26:39Z	USA	WOUND_OTHER	clinical					SAMN47949241	GCA_049626645.1	acrF=COMPLETE,blaCMY-141=COMPLETE,blaEC=COMPLETE,blaOXA-1205=COMPLETE,blaOXA=COMPLETE,gyrA_D87N=POINT,gyrA_S83L=POINT,mdtM=COMPLETE,parC_S80I=POINT,parE_S458A=POINT,qnrS1=COMPLETE
OXA-1205		E.coli and Shigella		32B23CPO032B,"SRS23886699"		PDT002720634.1	2025-04-17T20:23:24Z	Canada: Ottawa	stool/rectal swab	clinical					SAMN46343273	GCA_049771355.1	aadA2=COMPLETE,aadA5=COMPLETE,acrF=COMPLETE,blaCTX-M-15=COMPLETE,blaEC=COMPLETE,blaNDM-5=COMPLETE,blaOXA-1205=COMPLETE,blaTEM-1=COMPLETE,ble=COMPLETE,cyaA_S352T=POINT,dfrA12=COMPLETE,dfrA17=COMPLETE,erm(B)=COMPLETE,ftsI_I336IKYRI=POINT,gyrA_D87N=POINT,gyrA_S83L=POINT,mdtM=COMPLETE,mph(A)=COMPLETE,parC_S80I=POINT,parE_S458A=POINT,sul1=COMPLETE,tet(B)=COMPLETE
OXA-1205		E.coli and Shigella		38K23CPO011B,"SRS23886850"		PDT002720841.1	2025-04-17T20:24:53Z	Canada: Ottawa	stool/rectal swab	clinical					SAMN46343329	GCA_049748655.1	aadA2=COMPLETE,acrF=COMPLETE,blaCMY-42=COMPLETE,blaCTX-M-15=COMPLETE,blaEC=COMPLETE,blaNDM-5=COMPLETE,blaOXA-1205=COMPLETE,blaTEM-1=COMPLETE,ble=COMPLETE,dfrA12=COMPLETE,erm(B)=COMPLETE,ftsI_N337NYRIN=POINT,gyrA_D87N=POINT,gyrA_S83L=POINT,mdtM=COMPLETE,mph(A)=COMPLETE,parC_S80I=POINT,parE_S458A=POINT,qnrS1=COMPLETE,rmtB1=COMPLETE,sul1=COMPLETE
OXA-1205		E.coli and Shigella		32B22CPO011,"SRS23886931"		PDT002721114.1	2025-04-17T20:27:03Z	Canada: Ottawa	stool/rectal swab	clinical		PDS000143597.7	26		SAMN46343053	GCA_049742375.1	aadA5=COMPLETE,acrF=COMPLETE,blaEC=COMPLETE,blaNDM-5=COMPLETE,blaOXA-1205=COMPLETE,blaTEM-1=COMPLETE,ble=COMPLETE,cyaA_S352T=POINT,dfrA17=COMPLETE,ftsI_I336IKYRI=POINT,gyrA_D87N=POINT,gyrA_S83L=POINT,mdtM=COMPLETE,parC_S80I=POINT,parE_S458A=POINT,qnrS1=COMPLETE,sul1=COMPLETE,tet(B)=COMPLETE
OXA-1205		E.coli and Shigella	2025EL-00054	2025EL-00054,"SRS24652703"		PDT002721956.1	2025-04-17T11:13:20Z	USA	rectal swab	clinical					SAMN47860471	GCA_049725445.1	aadA2=COMPLETE,acrF=COMPLETE,blaCMY-42=COMPLETE,blaEC=COMPLETE,blaOXA-1205=COMPLETE,dfrA12=COMPLETE,erm(B)=COMPLETE,ftsI_N337NYRIN=POINT,gyrA_D87N=POINT,gyrA_S83L=POINT,mdtM=COMPLETE,mph(A)=COMPLETE,parC_S80I=POINT,parE_S458T=POINT,qnrS1=COMPLETE,sul1=COMPLETE
OXA-1205		E.coli and Shigella		ERS21332313,"SAMIN0005095-C26S5B2"		PDT002726893.1	2025-04-22T22:24:20Z	India	wastewater						SAMEA116288371		aac(3)-IId=COMPLETE,aac(6')-Ib-cr5=COMPLETE,acrF=COMPLETE,aph(3'')-Ib=COMPLETE,aph(6)-Id=COMPLETE,blaCMY-196=COMPLETE,blaEC=COMPLETE,blaOXA-1205=COMPLETE,blaTEM-1=COMPLETE,erm(B)=PARTIAL_END_OF_CONTIG,ftsI_N337NYRIN=POINT,gyrA_D87N=POINT,gyrA_S83L=POINT,mdtM=COMPLETE,mph(A)=COMPLETE,parC_S80I=POINT,parE_S458A=POINT,qnrS1=COMPLETE,sul2=COMPLETE,tet(B)=COMPLETE
OXA-1205		E.coli and Shigella		2025QG-00065,"SRS24874874"		PDT002738157.1	2025-04-29T00:51:07Z	USA	urine	clinical		PDS000257444.1	39		SAMN48181633	GCA_049990685.1	aac(6')-Ib-cr5=COMPLETE,aadA5=COMPLETE,acrF=COMPLETE,arr=PARTIAL_END_OF_CONTIG,blaCMY-42=COMPLETE,blaEC=COMPLETE,blaOXA-1205=COMPLETE,blaOXA-1=COMPLETE,catB3=COMPLETE,dfrA17=COMPLETE,erm(B)=COMPLETE,ftsI_N337NYRIN=POINT,gyrA_D87N=POINT,gyrA_S83L=POINT,mdtM=PARTIAL,mph(A)=COMPLETE,nfsA_R203C=POINT,parC_S80I=POINT,parE_S458A=POINT,qnrS1=COMPLETE,sul1=PARTIAL,sul1=PARTIAL_END_OF_CONTIG,tet(B)=COMPLE…
OXA-1205		E.coli and Shigella	2025GO-0151	2025GO-0151,"SRS25005548"		PDT002765026.1	2025-05-12T21:38:52Z	USA		clinical		PDS000103724.44	2	55	SAMN48441773	GCA_050358775.1	aadA5=COMPLETE,acrF=COMPLETE,blaCTX-M-15=COMPLETE,blaEC=COMPLETE,blaNDM-5=COMPLETE,blaOXA-1205=COMPLETE,ble=COMPLETE,dfrA17=COMPLETE,ftsI_I336IKYRI=POINT,gyrA_D87N=POINT,gyrA_S83L=POINT,mdtM=COMPLETE,mph(A)=COMPLETE,parC_S80I=POINT,parE_S458A=POINT,qnrS1=COMPLETE,sul1=COMPLETE,tet(A)=COMPLETE
OXA-1205		E.coli and Shigella		2025CW-00002,"SRS25052843"		PDT002769165.1	2025-05-15T22:33:27Z	USA	urine	clinical		PDS000138448.81	26	38	SAMN48525313	GCA_050395345.1	acrF=COMPLETE,blaCMY=COMPLETE,blaEC=COMPLETE,blaOXA-1205=COMPLETE,erm(B)=COMPLETE,ftsI_I336IKYRI=POINT,gyrA_D87N=POINT,gyrA_S83L=POINT,mdtM=COMPLETE,mph(A)=COMPLETE,parC_S80I=POINT,parE_S458A=POINT,qnrS1=COMPLETE
OXA-1205		E.coli and Shigella	2025GO-00242	2025GO-00242,"SRS25165295"		PDT002784669.1	2025-05-27T23:53:01Z	USA		clinical		PDS000103724.44	2	57	SAMN48756856	GCA_050591825.1	aadA5=COMPLETE,acrF=COMPLETE,blaEC=COMPLETE,blaNDM-5=COMPLETE,blaOXA-1205=COMPLETE,ble=COMPLETE,dfrA17=COMPLETE,ftsI_I336IKYRI=POINT,gyrA_D87N=POINT,gyrA_S83L=POINT,mdtM=COMPLETE,parC_S80I=POINT,parE_S458A=POINT,qnrS1=COMPLETE,sul1=COMPLETE,tet(A)=COMPLETE
OXA-1205		E.coli and Shigella		ERS24442598,"NDM161"		PDT002792315.1	2025-06-03T17:38:28Z	United Kingdom	Screening	clinical		PDS000233284.2	0		SAMEA118261235	GCA_050713475.1	acrF=COMPLETE,blaCMY-42=COMPLETE,blaCTX-M-15=COMPLETE,blaEC=COMPLETE,blaOXA-1205=COMPLETE,cyaA_S352T=POINT,ftsI_N337NYRIN=POINT,gyrA_D87N=POINT,gyrA_S83L=POINT,mdtM=COMPLETE,parC_S80I=POINT,parE_S458A=POINT,qnrS1=COMPLETE
OXA-1205		E.coli and Shigella		ERS24442598,"NDM161"		PDT002798843.1	2025-06-06T07:38:31Z	United Kingdom	Screening	clinical		PDS000233284.2	0		SAMEA118261235	GCA_965285185.1	acrF=COMPLETE,blaCTX-M-15=COMPLETE,blaEC=COMPLETE,blaOXA-1205=COMPLETE,cyaA_S352T=POINT,ftsI_N337NYRIN=POINT,gyrA_D87N=POINT,gyrA_S83L=POINT,mdtM=COMPLETE,parC_S80I=POINT,parE_S458A=POINT,qnrS1=COMPLETE
OXA-1205		E.coli and Shigella		2025CB-00431,"SRS25642994"		PDT002822658.1	2025-07-02T19:42:45Z	USA	urine	clinical		PDS000246998.4	23		SAMN49763940	GCA_051182055.1	aadA2=COMPLETE,acrF=COMPLETE,blaCMY-145=COMPLETE,blaEC=COMPLETE,blaNDM-5=COMPLETE,blaOXA-1205=COMPLETE,ble=COMPLETE,dfrA12=COMPLETE,ftsI_N337NYRIN=POINT,gyrA_D87N=POINT,gyrA_S83L=POINT,mdtM=COMPLETE,mph(A)=COMPLETE,parC_S80I=POINT,parE_S458A=POINT,qnrS1=COMPLETE,sul1=COMPLETE,tet(A)=COMPLETE
OXA-1205		E.coli and Shigella		ERS24442598,"NDM161"		PDT002824083.1	2025-07-03T00:23:17Z	United Kingdom	Screening	clinical		PDS000233284.2	0		SAMEA118261235	GCA_965285155.1	acrF=COMPLETE,blaCMY-42=COMPLETE,blaCTX-M-15=COMPLETE,blaEC=COMPLETE,blaOXA-1205=COMPLETE,cyaA_S352T=POINT,ftsI_N337NYRIN=POINT,gyrA_D87N=POINT,gyrA_S83L=POINT,mdtM=COMPLETE,parC_S80I=POINT,parE_S458A=POINT,qnrS1=COMPLETE
OXA-1205		E.coli and Shigella		2025JQ-00181,"SRS26215886"		PDT002888369.1	2025-08-19T23:47:35Z	USA	urine	clinical					SAMN50685361	GCA_052160995.1	aadA5=COMPLETE,acrF=COMPLETE,blaCMY-42=COMPLETE,blaEC=COMPLETE,blaOXA-1205=COMPLETE,dfrA17=COMPLETE,ftsI_N337NYRIN=POINT,gyrA_D87N=POINT,gyrA_S83L=POINT,mdtM=COMPLETE,mph(A)=COMPLETE,parC_S80I=POINT,parE_S458T=POINT,qnrS1=COMPLETE,sul1=COMPLETE
OXA-1205		E.coli and Shigella		2025DK-00315,"SRS26446389"		PDT002917392.1	2025-09-09T20:43:36Z	USA	urine	clinical					SAMN51228616	GCA_052568575.1	aadA2=COMPLETE,acrF=COMPLETE,blaCMY-145=COMPLETE,blaEC=COMPLETE,blaNDM-5=COMPLETE,blaOXA-1205=COMPLETE,blaTEM-1=COMPLETE,ble=COMPLETE,dfrA12=COMPLETE,erm(B)=COMPLETE,ftsI_N337NYRIN=POINT,gyrA_D87N=POINT,gyrA_S83L=POINT,mdtM=COMPLETE,mph(A)=COMPLETE,parC_S80I=POINT,parE_S458A=POINT,qnrS1=COMPLETE,rmtB=PARTIAL,rmtB=PARTIAL_END_OF_CONTIG,sul1=COMPLETE
OXA-1205		E.coli and Shigella		2025QW-00288,"SRS26621640"		PDT002927290.1	2025-09-19T20:06:11Z	USA	urine	clinical		PDS000254537.2	39		SAMN51663904	GCA_052724305.1	aac(3)-IIe=COMPLETE,acrF=COMPLETE,blaCMY-42=COMPLETE,blaCTX-M-15=COMPLETE,blaEC=COMPLETE,blaOXA-1205=COMPLETE,blaOXA-1207=COMPLETE,erm(B)=COMPLETE,ftsI_N337NYRIN=POINT,gyrA_D87N=POINT,gyrA_S83L=POINT,mdtM=COMPLETE,mph(A)=COMPLETE,parC_S80I=POINT,parE_S458A=POINT,qnrS1=COMPLETE,tet(B)=COMPLETE
OXA-1205		E.coli and Shigella		2025DK-00338,"SRS26666157"		PDT002935405.1	2025-09-23T15:56:23Z	USA	blood	clinical		PDS000072858.44	21	19	SAMN51794449	GCA_052809735.1	aac(3)-IId=COMPLETE,acrF=COMPLETE,blaCMY-42=COMPLETE,blaEC=COMPLETE,blaOXA-1205=COMPLETE,blaTEM-1=COMPLETE,ftsI_N337NYRIN=POINT,gyrA_D87N=POINT,gyrA_S83L=POINT,mdtM=PARTIAL,mph(A)=COMPLETE,nfsA_R203C=POINT,parC_S80I=POINT,parE_S458A=POINT,qnrS1=COMPLETE,tet(B)=COMPLETE
OXA-1205		E.coli and Shigella		2025ZN-02056,"SRS26764456"		PDT002943091.1	2025-10-01T14:45:36Z	USA	URINE_CLEAN CATCH/VOIDED	clinical					SAMN52101607	GCA_052939755.1	acrF=COMPLETE,blaCMY-42=COMPLETE,blaEC=COMPLETE,blaOXA-1205=COMPLETE,erm(B)=COMPLETE,ftsI_I336IPYRI=POINT,gyrA_D87N=POINT,gyrA_S83L=POINT,mdtM=COMPLETE,mph(A)=COMPLETE,mph(E)=COMPLETE,msr(E)=COMPLETE,parC_S80I=POINT,parE_S458A=POINT,qnrS1=COMPLETE
OXA-1205		E.coli and Shigella		2025BV-00198,"SRS26861171"		PDT002955452.1	2025-10-16T14:52:15Z	USA	blood	clinical					SAMN52823088	GCA_053105575.1	acrF=COMPLETE,blaCMY-145=COMPLETE,blaEC=COMPLETE,blaOXA-1205=COMPLETE,erm(B)=COMPLETE,ftsI_I336IKYRI=POINT,gyrA_D87N=POINT,gyrA_S83L=POINT,mdtM=COMPLETE,mph(A)=COMPLETE,parC_S80I=POINT,parE_S458A=POINT,qnrS1=COMPLETE,uhpT_E350Q=POINT
OXA-1205	This study	E.coli and Shigella	541J4	541J4		PDT002997733.1	2025-11-25T06:37:40Z	France		clinical		PDS000247882.1	2		SAMN53054739	GCA_053652095.1	aac(3)-IId=COMPLETE,aadA5=COMPLETE,acrF=COMPLETE,aph(3'')-Ib=COMPLETE,aph(6)-Id=COMPLETE,blaCMY-42=COMPLETE,blaEC=COMPLETE,blaOXA-1205=COMPLETE,blaTEM-1=COMPLETE,dfrA17=COMPLETE,ftsI_N337NYRIN=POINT,gyrA_D87N=POINT,gyrA_S83L=POINT,mdtM=PARTIAL,mph(A)=COMPLETE,nfsA_R203C=POINT,parC_S80I=POINT,parE_S458A=POINT,qnrS1=COMPLETE,sul1=PARTIAL,sul2=COMPLETE,tet(B)=COMPLETE
OXA-1205	This study	E.coli and Shigella	538C10	538C10		PDT002997735.1	2025-11-25T06:37:58Z	France		clinical		PDS000247882.1	5		SAMN53054737	GCA_053652155.1	aac(3)-IId=COMPLETE,aadA5=COMPLETE,acrF=COMPLETE,aph(3'')-Ib=COMPLETE,aph(6)-Id=COMPLETE,blaCMY=COMPLETE,blaEC=COMPLETE,blaOXA-1205=COMPLETE,blaTEM-1=COMPLETE,dfrA17=COMPLETE,ftsI_N337NYRIN=POINT,gyrA_D87N=POINT,gyrA_S83L=POINT,mdtM=PARTIAL,mph(A)=COMPLETE,nfsA_R203C=POINT,parC_S80I=POINT,parE_S458A=POINT,qnrS1=COMPLETE,sul1=PARTIAL,sul2=COMPLETE,tet(B)=COMPLETE
OXA-1205	This study	E.coli and Shigella	534D7	534D7		PDT002997738.1	2025-11-25T06:39:37Z	France		clinical		PDS000247873.1	26		SAMN53054734	GCA_053652275.1	acrF=COMPLETE,blaCMY-145=COMPLETE,blaEC=COMPLETE,blaOXA-1205=COMPLETE,erm(B)=COMPLETE,ftsI_I336IKYRI=POINT,gyrA_D87N=POINT,gyrA_S83L=POINT,mdtM=COMPLETE,mph(A)=COMPLETE,parC_S80I=POINT,parE_S458A=POINT,qnrS1=COMPLETE,uhpT_E350Q=POINT
OXA-1205	This study	E.coli and Shigella	531I8	531I8		PDT002997740.1	2025-11-25T06:41:17Z	France		clinical					SAMN53054732	GCA_053652315.1	acrF=COMPLETE,blaCTX-M-15=COMPLETE,blaEC=COMPLETE,blaOXA-1205=COMPLETE,cyaA_S352T=POINT,dfrA14=COMPLETE,erm(B)=COMPLETE,gyrA_S83L=POINT,mdtM=COMPLETE,mph(A)=COMPLETE,qnrS1=COMPLETE,tet(B)=COMPLETE
OXA-1205	This study	E.coli and Shigella	520F8	520F8		PDT002997743.1	2025-11-25T06:42:03Z	France		clinical					SAMN53054729	GCA_053652435.1	acrF=COMPLETE,blaCTX-M-15=COMPLETE,blaEC=COMPLETE,blaOXA-1205=COMPLETE,cyaA_S352T=POINT,erm(B)=COMPLETE,mdtM=COMPLETE,mph(A)=COMPLETE,qnrS1=COMPLETE,tet(A)=COMPLETE
OXA-1205	This study	E.coli and Shigella	517K4	517K4		PDT002997744.1	2025-11-25T06:43:41Z	France		clinical		PDS000247882.1	2		SAMN53054728	GCA_053652515.1	aac(3)-IId=COMPLETE,aadA5=COMPLETE,acrF=COMPLETE,aph(3'')-Ib=COMPLETE,aph(6)-Id=COMPLETE,blaCMY-42=COMPLETE,blaEC=COMPLETE,blaOXA-1205=COMPLETE,blaTEM-1=COMPLETE,dfrA17=COMPLETE,ftsI_N337NYRIN=POINT,gyrA_D87N=POINT,gyrA_S83L=POINT,mdtM=PARTIAL,mph(A)=COMPLETE,nfsA_R203C=POINT,parC_S80I=POINT,parE_S458A=POINT,qnrS1=COMPLETE,sul1=PARTIAL,sul2=COMPLETE,tet(B)=COMPLETE
OXA-1205	This study	E.coli and Shigella	517C10	517C10		PDT002997745.1	2025-11-25T06:43:46Z	France		clinical		PDS000107059.216	33	51	SAMN53054727	GCA_053652535.1	aac(3)-IId=COMPLETE,aadA2=COMPLETE,acrF=COMPLETE,aph(3'')-Ib=COMPLETE,aph(6)-Id=COMPLETE,blaCMY-2=COMPLETE,blaEC=COMPLETE,blaOXA-1205=COMPLETE,blaTEM-1=COMPLETE,dfrA12=COMPLETE,ftsI_N337NYRIN=POINT,gyrA_D87N=POINT,gyrA_S83L=POINT,mdtM=COMPLETE,mph(A)=COMPLETE,ompC_R195L=POINT,parC_S80I=POINT,parE_S458A=POINT,qnrS1=COMPLETE,sul1=COMPLETE,sul2=COMPLETE,tet(B)=COMPLETE
OXA-1205	This study	E.coli and Shigella	509K1	509K1		PDT002997749.1	2025-11-25T06:45:57Z	France		clinical		PDS000104284.22	31		SAMN53054722	GCA_053652695.1	aac(6')-Ib-cr5=COMPLETE,aadA2=COMPLETE,acrF=COMPLETE,blaCTX-M-15=COMPLETE,blaEC=COMPLETE,blaNDM-5=COMPLETE,blaOXA-1205=COMPLETE,blaOXA-1=COMPLETE,blaTEM-1=COMPLETE,ble=COMPLETE,catA1=COMPLETE,catB3=PARTIAL_END_OF_CONTIG,cyaA_S352T=POINT,dfrA12=COMPLETE,erm(B)=COMPLETE,ftsI_N337NYRIN=POINT,gyrA_D87N=POINT,gyrA_S83L=POINT,mdtM=COMPLETE,mph(A)=COMPLETE,nfsA_G126R=POINT,parC_S80I=POINT,parE_S458A=POI…
OXA-1205	This study	E.coli and Shigella	509C4	509C4		PDT002997751.1	2025-11-25T06:47:41Z	France		clinical		PDS000257476.1			SAMN53054721	GCA_053652755.1	acrF=COMPLETE,blaCMY-145=COMPLETE,blaEC=COMPLETE,blaOXA-1205=COMPLETE,blaTEM-1=COMPLETE,ftsI_N337NYRIN=POINT,gyrA_D87N=POINT,gyrA_S83L=POINT,mdtM=COMPLETE,mph(A)=COMPLETE,parC_S80I=POINT,parE_S458A=POINT,qnrS1=COMPLETE
OXA-1205	This study	E.coli and Shigella	453J2	453J2		PDT002997753.1	2025-11-25T06:49:19Z	France		clinical					SAMN53054717	GCA_053652855.1	acrF=COMPLETE,aph(3'')-Ib=COMPLETE,aph(6)-Id=COMPLETE,blaCMY-2=COMPLETE,blaEC=COMPLETE,blaOXA-1205=COMPLETE,dfrA51=COMPLETE,erm(B)=COMPLETE,gyrA_S83L=POINT,mdtM=COMPLETE,mph(A)=COMPLETE,qnrS=COMPLETE
OXA-1205	This study	E.coli and Shigella	451H6	451H6		PDT002997754.1	2025-11-25T06:49:25Z	France		clinical		PDS000192638.19	2	43	SAMN53054716	GCA_053652875.1	aadA5=COMPLETE,acrF=COMPLETE,blaCTX-M-15=COMPLETE,blaEC=COMPLETE,blaNDM-5=COMPLETE,blaOXA-1205=COMPLETE,ble=COMPLETE,dfrA17=COMPLETE,ftsI_I336IKYRI=POINT,gyrA_D87N=POINT,gyrA_S83L=POINT,mdtM=COMPLETE,mph(A)=COMPLETE,parC_S80I=POINT,parE_S458A=POINT,sul1=COMPLETE,tet(A)=COMPLETE
OXA-1205	This study	E.coli and Shigella	470G5	470G5		PDT002997755.1	2025-11-25T06:49:37Z	France		clinical					SAMN53054718	GCA_053652915.1	aadA2=COMPLETE,acrF=COMPLETE,blaEC=COMPLETE,blaNDM-5=COMPLETE,blaOXA-1205=COMPLETE,ble=COMPLETE,dfrA12=COMPLETE,ftsI_I336IKYRI=POINT,gyrA_D87N=POINT,gyrA_S83L=POINT,mdtM=COMPLETE,parC_S80I=POINT,parE_S458A=POINT,qnrS1=COMPLETE,rpoB_V146F=POINT,sul1=COMPLETE
OXA-1205	This study	E.coli and Shigella	446G5	446G5		PDT002997757.1	2025-11-25T06:51:21Z	France		clinical		PDS000247890.1	12		SAMN53054715	GCA_053652995.1	aac(3)-IId=COMPLETE,aac(6')-Ib-cr5=COMPLETE,aadA5=COMPLETE,acrF=COMPLETE,aph(3'')-Ib=COMPLETE,aph(6)-Id=COMPLETE,blaCMY-2=COMPLETE,blaCTX-M-15=COMPLETE,blaEC=COMPLETE,blaOXA-1205=COMPLETE,blaOXA-1=COMPLETE,blaTEM-1=COMPLETE,catB3=PARTIAL_END_OF_CONTIG,dfrA17=COMPLETE,ftsI_N337NYRIN=POINT,gyrA_D87N=POINT,gyrA_S83L=POINT,mdtM=COMPLETE,mph(A)=COMPLETE,ompC_R195L=POINT,parC_S80I=POINT,parE_S458A=POIN…
OXA-1205	This study	E.coli and Shigella	437A8	437A8		PDT002997758.1	2025-11-25T06:51:28Z	France		clinical		PDS000192638.19	2	43	SAMN53054713	GCA_053653035.1	aadA5=COMPLETE,acrF=COMPLETE,blaCTX-M-15=COMPLETE,blaEC=COMPLETE,blaNDM-5=COMPLETE,blaOXA-1205=COMPLETE,ble=COMPLETE,dfrA17=COMPLETE,ftsI_I336IKYRI=POINT,gyrA_D87N=POINT,gyrA_S83L=POINT,mdtM=COMPLETE,mph(A)=COMPLETE,parC_S80I=POINT,parE_S458A=POINT,sul1=COMPLETE,tet(A)=COMPLETE
OXA-1205	This study	E.coli and Shigella	432F4	432F4		PDT002997759.1	2025-11-25T06:51:43Z	France		clinical		PDS000247890.1	12		SAMN53054712	GCA_053653075.1	aac(3)-IId=COMPLETE,aac(6')-Ib-cr5=COMPLETE,aadA5=COMPLETE,acrF=COMPLETE,aph(3'')-Ib=COMPLETE,aph(6)-Id=COMPLETE,blaCMY-2=COMPLETE,blaCTX-M-15=COMPLETE,blaEC=COMPLETE,blaOXA-1205=COMPLETE,blaOXA-1=COMPLETE,blaTEM-1=COMPLETE,catB3=PARTIAL_END_OF_CONTIG,dfrA17=COMPLETE,ftsI_N337NYRIN=POINT,gyrA_D87N=POINT,gyrA_S83L=POINT,mdtM=COMPLETE,mph(A)=COMPLETE,ompC_R195L=POINT,parC_S80I=POINT,parE_S458A=POIN…
OXA-1205	This study	E.coli and Shigella	427C7	427C7		PDT002997761.1	2025-11-25T06:52:02Z	France		clinical					SAMN53054710	GCA_053653135.1	acrF=COMPLETE,blaCMY-42=COMPLETE,blaCTX-M-15=COMPLETE,blaEC=COMPLETE,blaOXA-1205=COMPLETE,blaTEM-1=COMPLETE,ftsI_I336IKYRI=POINT,mdtM=COMPLETE,mph(A)=COMPLETE,qnrS1=COMPLETE
OXA-1205	This study	E.coli and Shigella	419H8	419H8		PDT002997764.1	2025-11-25T06:53:32Z	France		clinical					SAMN53054708	GCA_053653255.1	aac(6')-Ib-cr5=COMPLETE,aadA5=COMPLETE,acrF=COMPLETE,blaCTX-M-15=COMPLETE,blaEC=COMPLETE,blaOXA-1205=COMPLETE,blaOXA-1=COMPLETE,catB3=PARTIAL,dfrA17=COMPLETE,gyrA_D87N=POINT,gyrA_S83L=POINT,mdtM=COMPLETE,mph(A)=COMPLETE,parC_S80I=POINT,parE_S458T=POINT,qnrS1=COMPLETE,sul1=COMPLETE,tet(B)=COMPLETE
OXA-1205	This study	E.coli and Shigella	397A3	397A3		PDT002997767.1	2025-11-25T06:56:02Z	France		clinical					SAMN53054703	GCA_053653435.1	aac(6')-Ib-cr5=COMPLETE,aadA5=COMPLETE,acrF=COMPLETE,arr=PARTIAL_END_OF_CONTIG,blaCMY=COMPLETE,blaEC=COMPLETE,blaOXA-1205=COMPLETE,blaOXA-1=COMPLETE,catA1=COMPLETE,catB3=COMPLETE,cyaA_S352T=POINT,dfrA17=COMPLETE,erm(B)=COMPLETE,gyrA_D87N=POINT,gyrA_S83L=POINT,mph(A)=COMPLETE,parC_S80I=POINT,parE_S458A=POINT,qnrS1=COMPLETE,sul1=COMPLETE,tet(B)=COMPLETE
OXA-1205	This study	E.coli and Shigella	397A2	397A2		PDT002997769.1	2025-11-25T06:57:28Z	France		clinical		PDS000247873.1	26		SAMN53054702	GCA_053653495.1	acrF=COMPLETE,blaCMY-145=COMPLETE,blaEC=COMPLETE,blaOXA-1205=COMPLETE,erm(B)=COMPLETE,ftsI_I336IKYRI=POINT,gyrA_D87N=POINT,gyrA_S83L=POINT,mdtM=COMPLETE,mph(A)=COMPLETE,parC_S80I=POINT,parE_S458A=POINT,qnrS1=COMPLETE,uhpT_E350Q=POINT
OXA-1205		E.coli and Shigella		CRE25V_IE04_EC02,"ERS28311547"		PDT003020896.1	2025-12-12T09:33:26Z	Ireland							SAMEA120789337		aadA2=COMPLETE,acrF=COMPLETE,blaCMY-145=COMPLETE,blaEC=COMPLETE,blaOXA-1205=COMPLETE,dfrA12=COMPLETE,erm(B)=COMPLETE,ftsI_N337NYRIN=POINT,gyrA_D87N=POINT,gyrA_S83L=POINT,mdtM=COMPLETE,mph(A)=COMPLETE,parC_S80I=POINT,parE_S458A=POINT,qnrS1=COMPLETE,sul1=COMPLETE
OXA-1205		E.coli and Shigella		ERS28161183,"SAMIN0024533-GMCS2338"		PDT003031970.1	2025-12-20T19:10:05Z	India				PDS000257584.1			SAMEA120639071		aadA1=COMPLETE,aadA2=COMPLETE,acrF=COMPLETE,arr-2=COMPLETE,blaCMY-42=COMPLETE,blaCTX-M-15=COMPLETE,blaEC=COMPLETE,blaNDM-5=COMPLETE,blaOXA-1205=COMPLETE,blaTEM-1=COMPLETE,ble=COMPLETE,cmlA5=COMPLETE,dfrA12=COMPLETE,ere(A)=COMPLETE,erm(B)=COMPLETE,ftsI_N337NYRIN=POINT,gyrA_D87N=POINT,gyrA_S83L=POINT,mdtM=COMPLETE,mph(A)=COMPLETE,parC_S80I=POINT,parE_S458A=POINT,qnrB1=COMPLETE,qnrS1=COMPLETE,rmtB1=…
OXA-1205		E.coli and Shigella		ERS28167461,"SAMIN0024731-GMCS25051315"		PDT003032207.1	2025-12-20T19:10:56Z	India				PDS000047078.104			SAMEA120645349		aadA2=COMPLETE,acrF=COMPLETE,blaCMY-2=COMPLETE,blaCMY=COMPLETE,blaCTX-M-15=COMPLETE,blaEC=COMPLETE,blaNDM-5=COMPLETE,blaOXA-1205=COMPLETE,ble=COMPLETE,dfrA12=COMPLETE,erm(B)=COMPLETE,ftsI_N337NYRIN=POINT,gyrA_D87N=POINT,gyrA_S83L=POINT,mdtM=COMPLETE,mph(A)=COMPLETE,parC_S57T=POINT,parC_S80I=POINT,qnrS1=COMPLETE,sul1=COMPLETE,tet(A)=COMPLETE
OXA-1205		E.coli and Shigella		ERS28167465,"SAMIN0024735-GMCS25051326"		PDT003032210.1	2025-12-20T19:10:57Z	India				PDS000256860.1			SAMEA120645353		aac(6')-Ib-cr5=COMPLETE,acrF=COMPLETE,blaCTX-M-15=COMPLETE,blaEC=COMPLETE,blaOXA-1205=COMPLETE,blaOXA-1=COMPLETE,blaOXA=COMPLETE,catB3=PARTIAL,catB3=PARTIAL_END_OF_CONTIG,gyrA_D87N=POINT,gyrA_S83L=POINT,mdtM=COMPLETE,mph(A)=COMPLETE,parC_S80I=POINT,parE_S458A=POINT,qnrS1=COMPLETE,tet(A)=COMPLETE
OXA-1205		E.coli and Shigella		ERS28167501,"SAMIN0024771-GMCS25061351"		PDT003032296.1	2025-12-20T19:11:15Z	India				PDS000150460.71			SAMEA120645389		aac(3)-IIe=COMPLETE,aac(6')-Ib-cr5=COMPLETE,aac(6')-Ib-cr=PARTIAL_END_OF_CONTIG,aadA2=COMPLETE,acrF=COMPLETE,blaCTX-M-15=COMPLETE,blaEC=COMPLETE,blaNDM-5=COMPLETE,blaOXA-1205=COMPLETE,blaOXA-1=COMPLETE,blaOXA=PARTIAL_END_OF_CONTIG,blaTEM-1=COMPLETE,ble=COMPLETE,catB3=PARTIAL,catB3=PARTIAL_END_OF_CONTIG,cyaA_S352T=POINT,dfrA12=COMPLETE,emrD=COMPLETE,erm(B)=COMPLETE,ftsI_N337NYRIN=POINT,gyrA_D87N=P…
OXA-1205		E.coli and Shigella		2025DM-00108,"SRS27578031"		PDT003036572.1	2025-12-24T00:00:13Z	USA: Santa Clara County, CA	Rectal	clinical		PDS000140452.37	0	15	SAMN54285183	GCA_054202595.1	aac(6')-Ib-cr5=COMPLETE,aadA5=COMPLETE,acrF=COMPLETE,aph(3'')-Ib=COMPLETE,aph(6)-Id=COMPLETE,blaCTX-M-15=COMPLETE,blaEC=COMPLETE,blaNDM-5=COMPLETE,blaOXA-1205=COMPLETE,blaOXA-1=COMPLETE,blaTEM-1=COMPLETE,blaTEM=COMPLETE,ble=COMPLETE,catB3=PARTIAL_END_OF_CONTIG,cyaA_S352T=POINT,dfrA17=COMPLETE,erm(B)=COMPLETE,ftsI_I336IKYRI=POINT,gyrA_D87N=POINT,gyrA_S83L=POINT,mph(A)=COMPLETE,parC_S80I=POINT,parE…
OXA-1205		E.coli and Shigella		2025DM-00112,"SRS27671043"		PDT003046139.1	2026-01-06T19:47:15Z	USA: Santa Clara County, CA	Rectal	clinical		PDS000140452.37	0	15	SAMN54465678	GCA_054373935.1	aac(6')-Ib-cr5=COMPLETE,aadA5=COMPLETE,acrF=COMPLETE,aph(3'')-Ib=COMPLETE,aph(6)-Id=COMPLETE,blaCTX-M-15=COMPLETE,blaEC=COMPLETE,blaNDM-5=COMPLETE,blaOXA-1205=COMPLETE,blaOXA-1=COMPLETE,blaTEM-1=COMPLETE,ble=COMPLETE,catB3=PARTIAL_END_OF_CONTIG,cyaA_S352T=POINT,dfrA17=COMPLETE,erm(B)=COMPLETE,ftsI_I336IKYRI=POINT,gyrA_D87N=POINT,gyrA_S83L=POINT,mph(A)=COMPLETE,parC_S80I=POINT,parE_S458A=POINT,qnr…
OXA-1205		E.coli and Shigella		2025DM-00110,"SRS27671041"		PDT003046141.1	2026-01-06T19:47:16Z	USA: Santa Clara County, CA	urine	clinical		PDS000140452.37	0	15	SAMN54465680	GCA_054373895.1	aac(6')-Ib-cr5=COMPLETE,aadA5=COMPLETE,acrF=COMPLETE,aph(3'')-Ib=COMPLETE,aph(6)-Id=COMPLETE,blaCTX-M-15=COMPLETE,blaEC=COMPLETE,blaNDM-5=COMPLETE,blaOXA-1205=COMPLETE,blaOXA-1=COMPLETE,blaTEM-1=COMPLETE,ble=COMPLETE,catB3=PARTIAL_END_OF_CONTIG,cyaA_S352T=POINT,dfrA17=COMPLETE,erm(B)=COMPLETE,ftsI_I336IKYRI=POINT,gyrA_D87N=POINT,gyrA_S83L=POINT,mph(A)=COMPLETE,parC_S80I=POINT,parE_S458A=POINT,qnr…
OXA-1205		E.coli and Shigella		2025BB-00386,"SRS27774340"		PDT003054515.1	2026-01-15T02:35:46Z	USA		clinical		PDS000140452.37	0	15	SAMN54618842	GCA_054501285.1	aac(6')-Ib-cr5=COMPLETE,aadA5=COMPLETE,acrF=COMPLETE,aph(3'')-Ib=COMPLETE,aph(6)-Id=COMPLETE,blaCTX-M-15=COMPLETE,blaEC=COMPLETE,blaNDM-5=COMPLETE,blaOXA-1205=COMPLETE,blaOXA-1=COMPLETE,blaTEM-1=COMPLETE,ble=COMPLETE,catB3=PARTIAL_END_OF_CONTIG,cyaA_S352T=POINT,dfrA17=COMPLETE,erm(B)=COMPLETE,ftsI_I336IKYRI=POINT,gyrA_D87N=POINT,gyrA_S83L=POINT,mph(A)=COMPLETE,parC_S80I=POINT,parE_S458A=POINT,qnr…
OXA-1205		E.coli and Shigella		2026DM-00003,"SRS27791402"		PDT003054879.1	2026-01-16T02:44:27Z	USA: Santa Clara County, CA	Rectal	clinical		PDS000140452.37	0	15	SAMN54684655	GCA_054505245.1	aac(6')-Ib-cr5=COMPLETE,aadA5=COMPLETE,acrF=COMPLETE,aph(3'')-Ib=COMPLETE,aph(6)-Id=COMPLETE,blaCTX-M-15=COMPLETE,blaEC=COMPLETE,blaNDM-5=COMPLETE,blaOXA-1205=COMPLETE,blaOXA-1=COMPLETE,blaTEM-1=COMPLETE,ble=COMPLETE,catB3=PARTIAL_END_OF_CONTIG,cyaA_S352T=POINT,dfrA17=COMPLETE,erm(B)=COMPLETE,ftsI_I336IKYRI=POINT,gyrA_D87N=POINT,gyrA_S83L=POINT,mph(A)=COMPLETE,parC_S80I=POINT,parE_S458A=POINT,qnr…
OXA-1205		E.coli and Shigella		2026BB-00004,"SRS27801794"		PDT003055320.1	2026-01-17T00:34:45Z	USA		clinical		PDS000140452.37	0	15	SAMN54712258	GCA_054509605.1	aac(6')-Ib-cr5=COMPLETE,aadA5=COMPLETE,acrF=COMPLETE,aph(3'')-Ib=COMPLETE,aph(6)-Id=COMPLETE,blaCTX-M-15=COMPLETE,blaEC=COMPLETE,blaNDM-5=COMPLETE,blaOXA-1205=COMPLETE,blaOXA-1=COMPLETE,blaOXA=PARTIAL_END_OF_CONTIG,blaTEM-1=COMPLETE,ble=COMPLETE,catB3=PARTIAL_END_OF_CONTIG,cyaA_S352T=POINT,dfrA17=COMPLETE,dfrA17=PARTIAL_END_OF_CONTIG,erm(B)=COMPLETE,ftsI_I336IKYRI=POINT,gyrA_D87N=POINT,gyrA_S83L=…
OXA-1205		E.coli and Shigella		2026DM-00015,"SRS28022124"		PDT003082931.1	2026-02-06T21:38:00Z	USA: Santa Clara County, CA	Rectal	clinical		PDS000140452.37	0	16	SAMN55199520	GCA_054996705.1	aac(6')-Ib-cr5=COMPLETE,aadA5=COMPLETE,acrF=COMPLETE,aph(3'')-Ib=COMPLETE,aph(6)-Id=COMPLETE,blaCTX-M-15=COMPLETE,blaEC=COMPLETE,blaNDM-5=COMPLETE,blaOXA-1205=COMPLETE,blaOXA-1=COMPLETE,blaTEM-1=COMPLETE,ble=COMPLETE,catB3=PARTIAL_END_OF_CONTIG,cyaA_S352T=POINT,dfrA17=COMPLETE,erm(B)=COMPLETE,ftsI_I336IKYRI=POINT,gyrA_D87N=POINT,gyrA_S83L=POINT,mph(A)=COMPLETE,mrx(A)=COMPLETE,parC_S80I=POINT,parE…
OXA-1205		E.coli and Shigella		2026DM-00012,"SRS28022121"		PDT003082934.1	2026-02-06T21:38:01Z	USA: Santa Clara County, CA	Rectal	clinical		PDS000140452.37	1	18	SAMN55199523	GCA_054996685.1	aac(6')-Ib-cr5=COMPLETE,aadA5=COMPLETE,acrF=COMPLETE,aph(3'')-Ib=COMPLETE,aph(6)-Id=COMPLETE,blaCTX-M-15=COMPLETE,blaEC=COMPLETE,blaNDM-5=COMPLETE,blaOXA-1205=COMPLETE,blaOXA-1=COMPLETE,blaTEM-1=COMPLETE,ble=COMPLETE,catB3=PARTIAL_END_OF_CONTIG,cyaA_S352T=POINT,dfrA17=COMPLETE,erm(B)=COMPLETE,ftsI_I336IKYRI=POINT,gyrA_D87N=POINT,gyrA_S83L=POINT,mph(A)=COMPLETE,mrx(A)=COMPLETE,parC_S80I=POINT,parE…
OXA-1205		E.coli and Shigella		2026DM-00010,"SRS28022120"		PDT003082936.1	2026-02-06T21:38:01Z	USA: Santa Clara County, CA	Rectal	clinical		PDS000140452.37	0	15	SAMN55199525	GCA_054997005.1	aac(6')-Ib-cr5=COMPLETE,aadA5=COMPLETE,acrF=COMPLETE,aph(3'')-Ib=COMPLETE,aph(6)-Id=COMPLETE,blaCTX-M-15=COMPLETE,blaEC=COMPLETE,blaNDM-5=COMPLETE,blaOXA-1205=COMPLETE,blaOXA-1=COMPLETE,blaTEM-1=COMPLETE,ble=COMPLETE,catB3=PARTIAL_END_OF_CONTIG,cyaA_S352T=POINT,dfrA17=COMPLETE,erm(B)=COMPLETE,ftsI_I336IKYRI=POINT,gyrA_D87N=POINT,gyrA_S83L=POINT,mph(A)=COMPLETE,mrx(A)=COMPLETE,parC_S80I=POINT,parE…
OXA-1205		E.coli and Shigella		2026BB-00019,"SRS28079875"		PDT003092131.1	2026-02-12T03:32:30Z	USA		clinical		PDS000140452.37	0	15	SAMN55324900	GCA_055044415.1	aac(6')-Ib-cr5=COMPLETE,aadA5=COMPLETE,acrF=COMPLETE,aph(3'')-Ib=COMPLETE,aph(6)-Id=COMPLETE,blaCTX-M-15=COMPLETE,blaEC=COMPLETE,blaNDM-5=COMPLETE,blaOXA-1205=COMPLETE,blaOXA-1=COMPLETE,blaTEM-1=COMPLETE,ble=COMPLETE,catB3=PARTIAL_END_OF_CONTIG,cyaA_S352T=POINT,dfrA17=COMPLETE,erm(B)=COMPLETE,ftsI_I336IKYRI=POINT,gyrA_D87N=POINT,gyrA_S83L=POINT,mph(A)=COMPLETE,mrx(A)=COMPLETE,parC_S80I=POINT,parE…
OXA-1205		E.coli and Shigella		2026DK-00020,"SRS28124546"		PDT003105593.1	2026-02-17T17:56:24Z	USA	urine	clinical		PDS000103724.44	15	57	SAMN55402601	GCA_055321255.1	aadA5=COMPLETE,acrF=COMPLETE,blaCTX-M-15=COMPLETE,blaEC=COMPLETE,blaNDM-5=COMPLETE,blaOXA-1205=COMPLETE,ble=COMPLETE,dfrA17=COMPLETE,erm(B)=COMPLETE,ftsI_I336IKYRI=POINT,gyrA_D87N=POINT,gyrA_S83L=POINT,mdtM=COMPLETE,mph(A)=COMPLETE,mrx(A)=COMPLETE,parC_S80I=POINT,parE_S458A=POINT,qnrS1=COMPLETE,sul1=COMPLETE,tet(A)=COMPLETE
OXA-1205		E.coli and Shigella		2026BB-00038,"SRS28142729"		PDT003107808.1	2026-02-18T23:40:25Z	USA		clinical		PDS000140452.37	1	17	SAMN55427206	GCA_055358085.1	aac(6')-Ib-cr5=COMPLETE,aadA5=COMPLETE,acrF=COMPLETE,aph(3'')-Ib=COMPLETE,aph(6)-Id=COMPLETE,blaCTX-M-15=COMPLETE,blaEC=COMPLETE,blaNDM-5=COMPLETE,blaOXA-1205=COMPLETE,blaOXA-1=COMPLETE,blaTEM-1=COMPLETE,ble=COMPLETE,catB3=PARTIAL_END_OF_CONTIG,cyaA_S352T=POINT,dfrA17=COMPLETE,erm(B)=COMPLETE,ftsI_I336IKYRI=POINT,gyrA_D87N=POINT,gyrA_S83L=POINT,mph(A)=COMPLETE,mrx(A)=COMPLETE,mrx(A)=PARTIAL_END_O…
OXA-1205		E.coli and Shigella		2026BB-00037,"SRS28142728"		PDT003107809.1	2026-02-18T23:40:26Z	USA		clinical		PDS000140452.37	0	15	SAMN55427205	GCA_055357965.1	aac(6')-Ib-cr5=COMPLETE,aadA5=COMPLETE,acrF=COMPLETE,aph(3'')-Ib=COMPLETE,aph(6)-Id=COMPLETE,blaCTX-M-15=COMPLETE,blaEC=COMPLETE,blaNDM-5=COMPLETE,blaOXA-1205=COMPLETE,blaOXA-1=COMPLETE,blaTEM-1=COMPLETE,ble=COMPLETE,catB3=PARTIAL_END_OF_CONTIG,cyaA_S352T=POINT,dfrA17=COMPLETE,erm(B)=COMPLETE,ftsI_I336IKYRI=POINT,gyrA_D87N=POINT,gyrA_S83L=POINT,mph(A)=COMPLETE,mrx(A)=COMPLETE,parC_S80I=POINT,parE…
OXA-1205		E.coli and Shigella		2026BB-00054,"SRS28186330"		PDT003113883.1	2026-02-24T20:44:10Z	USA		clinical		PDS000140452.37	0	16	SAMN55928530	GCA_055479405.1	aac(6')-Ib-cr5=COMPLETE,aadA5=COMPLETE,acrF=COMPLETE,aph(3'')-Ib=COMPLETE,aph(6)-Id=COMPLETE,blaCTX-M-15=COMPLETE,blaEC=COMPLETE,blaNDM-5=COMPLETE,blaOXA-1205=COMPLETE,blaOXA-1=COMPLETE,blaTEM-1=COMPLETE,ble=COMPLETE,catB3=PARTIAL_END_OF_CONTIG,cyaA_S352T=POINT,dfrA17=COMPLETE,erm(B)=COMPLETE,ftsI_I336IKYRI=POINT,gyrA_D87N=POINT,gyrA_S83L=POINT,mph(A)=COMPLETE,mrx(A)=COMPLETE,parC_S80I=POINT,parE…
OXA-1205		E.coli and Shigella		CS2528,"ERS28921100"		PDT003126242.1	2026-02-28T04:18:16Z	India				PDS000257444.1			SAMEA121362638	GCA_979739455.1	acrF=COMPLETE,blaCMY-42=COMPLETE,blaEC=COMPLETE,blaOXA-1205=COMPLETE,ftsI_N337NYRIN=POINT,gyrA_D87N=POINT,gyrA_S83L=POINT,mdtM=PARTIAL,nfsA_R203C=POINT,parC_S80I=POINT,parE_S458A=POINT,qnrS1=COMPLETE,tet(B)=COMPLETE
OXA-1205		E.coli and Shigella		CS2791,"ERS28921116"		PDT003126257.1	2026-02-28T04:23:14Z	India							SAMEA121362654	GCA_979720155.1	aadA2=COMPLETE,acrF=COMPLETE,blaCMY-145=COMPLETE,blaEC=COMPLETE,blaOXA-1205=COMPLETE,dfrA12=COMPLETE,erm(B)=COMPLETE,ftsI_N337NYRIN=POINT,gyrA_D87N=POINT,gyrA_S83L=POINT,mdtM=COMPLETE,mph(A)=COMPLETE,mrx(A)=COMPLETE,parC_S80I=POINT,parE_S458A=POINT,qnrS1=COMPLETE,sul1=COMPLETE
OXA-1205		E.coli and Shigella		CS4392,"ERS28921132"		PDT003126269.1	2026-02-28T04:27:20Z	India							SAMEA121362670	GCA_979720615.1	aadA2=COMPLETE,acrF=COMPLETE,blaCMY-145=COMPLETE,blaEC=COMPLETE,blaNDM-5=COMPLETE,blaOXA-1205=COMPLETE,ble=COMPLETE,dfrA12=COMPLETE,ftsI_N337NYRIN=POINT,gyrA_D87N=POINT,gyrA_S83L=POINT,mdtM=COMPLETE,mph(A)=COMPLETE,mrx(A)=COMPLETE,nfsA_G126R=POINT,ompF_Q88Ter=POINT,parC_S80I=POINT,parE_S458A=POINT,qnrS1=COMPLETE,sul1=COMPLETE,tet(A)=COMPLETE,tet(B)=COMPLETE
OXA-1205		E.coli and Shigella		CSR17869,"ERS28921189"		PDT003126318.1	2026-02-28T04:44:10Z	India				PDS000230875.3			SAMEA121362727	GCA_979742235.1	aadA2=COMPLETE,acrF=COMPLETE,blaCMY-145=COMPLETE,blaEC=COMPLETE,blaNDM-5=COMPLETE,blaOXA-1205=COMPLETE,ble=COMPLETE,dfrA12=COMPLETE,ftsI_N337NYRIN=POINT,gyrA_D87N=POINT,gyrA_S83L=POINT,mdtM=COMPLETE,mph(A)=PARTIAL_END_OF_CONTIG,mrx(A)=COMPLETE,parC_S80I=POINT,parE_S458A=POINT,qnrS1=COMPLETE,sul1=COMPLETE,tet(A)=COMPLETE
OXA-1205		E.coli and Shigella		CSR19649,"ERS28921196"		PDT003126325.1	2026-02-28T04:46:22Z	India							SAMEA121362734	GCA_979718035.1	aac(6')-Ib-cr5=COMPLETE,aadA2=COMPLETE,acrF=COMPLETE,blaCTX-M-15=COMPLETE,blaEC=COMPLETE,blaNDM-5=COMPLETE,blaOXA-1205=COMPLETE,blaOXA-1=COMPLETE,blaTEM-1=COMPLETE,ble=COMPLETE,catB3=PARTIAL_END_OF_CONTIG,dfrA12=COMPLETE,erm(B)=COMPLETE,ftsI_N337NYRIN=POINT,gyrA_D87N=POINT,gyrA_S83L=POINT,mdtM=COMPLETE,mph(A)=COMPLETE,mrx(A)=COMPLETE,parC_S80I=POINT,parE_S458A=POINT,qnrS1=COMPLETE,rmtB1=COMPLETE,…
OXA-1205		E.coli and Shigella		CSR2663,"ERS28921202"		PDT003126331.1	2026-02-28T04:49:12Z	India							SAMEA121362740	GCA_979714305.1	aac(6')-Ib-cr5=COMPLETE,aadA5=COMPLETE,acrF=COMPLETE,aph(3'')-Ib=COMPLETE,aph(6)-Id=COMPLETE,blaCTX-M-15=COMPLETE,blaEC=COMPLETE,blaOXA-1205=COMPLETE,blaOXA-1=COMPLETE,blaTEM-1=COMPLETE,dfrA17=COMPLETE,emrD=COMPLETE,gyrA_D87N=POINT,gyrA_S83L=POINT,mdtM=COMPLETE,mph(A)=COMPLETE,mrx(A)=COMPLETE,parC_E84V=POINT,parC_S80I=POINT,parE_I529L=POINT,ptsI_V25I=POINT,qnrS1=COMPLETE,sul1=COMPLETE,sul2=COMPLE…
OXA-1205		E.coli and Shigella		CSR2750,"ERS28921205"		PDT003126334.1	2026-02-28T04:50:10Z	India				PDS000257596.1			SAMEA121362743	GCA_979714755.1	aadA2=COMPLETE,acrF=COMPLETE,blaCMY-145=COMPLETE,blaEC=COMPLETE,blaNDM-5=COMPLETE,blaOXA-1205=COMPLETE,ble=COMPLETE,dfrA12=COMPLETE,ftsI_N337NYRIN=POINT,gyrA_D87N=POINT,gyrA_S83L=POINT,mdtM=COMPLETE,mph(A)=COMPLETE,mrx(A)=COMPLETE,parC_S80I=POINT,parE_S458A=POINT,qnrS1=COMPLETE,sul1=COMPLETE,tet(A)=COMPLETE
OXA-1205		E.coli and Shigella		CSR8669-24,"ERS28921231"		PDT003126355.1	2026-02-28T04:57:10Z	India				PDS000257476.1			SAMEA121362769	GCA_979722065.1	acrF=COMPLETE,blaCMY-145=COMPLETE,blaEC=COMPLETE,blaOXA-1205=COMPLETE,blaTEM-1=COMPLETE,ftsI_N337NYRIN=POINT,gyrA_D87N=POINT,gyrA_S83L=POINT,mdtM=COMPLETE,mph(A)=COMPLETE,mrx(A)=COMPLETE,parC_S80I=POINT,parE_S458A=POINT,qnrS1=COMPLETE,rpoB_V146F=POINT
OXA-1205		E.coli and Shigella		DAH279,"ERS28921243"		PDT003126365.1	2026-02-28T05:04:22Z	India							SAMEA121362781	GCA_979713835.1	acrF=COMPLETE,blaDHA-1=COMPLETE,blaEC=COMPLETE,blaOXA-1205=COMPLETE,blaTEM-1=COMPLETE,dfrA7=COMPLETE,gyrA_D87N=POINT,gyrA_S83L=POINT,mdtM=COMPLETE,mph(A)=COMPLETE,mrx(A)=COMPLETE,parC_E84G=POINT,parC_S80I=POINT,qnrB4=COMPLETE,qnrS1=COMPLETE,soxS_A12S=POINT,sul1=COMPLETE
OXA-1205		E.coli and Shigella		ERS28921265,"GMCB0425314"		PDT003126381.1	2026-02-28T05:10:16Z	India							SAMEA121362803	GCA_979740185.1	aac(6')-Ib-cr5=COMPLETE,aadA2=COMPLETE,acrF=COMPLETE,blaCTX-M-15=COMPLETE,blaEC=COMPLETE,blaNDM-5=COMPLETE,blaOXA-1205=COMPLETE,blaOXA-1=COMPLETE,blaTEM-1=COMPLETE,ble=COMPLETE,catB3=PARTIAL_END_OF_CONTIG,dfrA12=COMPLETE,erm(B)=COMPLETE,ftsI_N337NYRIN=POINT,gyrA_D87N=POINT,gyrA_S83L=POINT,mdtM=COMPLETE,mph(A)=COMPLETE,mrx(A)=COMPLETE,parC_S80I=POINT,parE_S458A=POINT,qnrS1=COMPLETE,rmtB1=COMPLETE,…
OXA-1205		E.coli and Shigella		ERS28921284,"GMCS2338"		PDT003126398.1	2026-02-28T05:16:08Z	India				PDS000257584.1			SAMEA121362822	GCA_979744515.1	aadA1=COMPLETE,aadA2=COMPLETE,acrF=COMPLETE,arr-2=COMPLETE,blaCMY-42=COMPLETE,blaCTX-M-15=COMPLETE,blaEC=COMPLETE,blaNDM-5=COMPLETE,blaOXA-1205=COMPLETE,blaTEM-1=COMPLETE,ble=COMPLETE,cmlA5=COMPLETE,dfrA12=COMPLETE,ere(A)=COMPLETE,erm(B)=COMPLETE,ftsI_N337NYRIN=POINT,gyrA_D87N=POINT,gyrA_S83L=POINT,mdtM=COMPLETE,mph(A)=COMPLETE,mrx(A)=COMPLETE,parC_S80I=POINT,parE_S458A=POINT,qnrB1=COMPLETE,qnrS1…
OXA-1205		E.coli and Shigella		ERS28921299,"GSFCU1051"		PDT003126411.1	2026-02-28T05:23:15Z	India				PDS000257596.1			SAMEA121362837	GCA_979718045.1	aadA2=COMPLETE,acrF=COMPLETE,blaCMY-145=COMPLETE,blaEC=COMPLETE,blaNDM-5=COMPLETE,blaOXA-1205=COMPLETE,ble=COMPLETE,dfrA12=COMPLETE,ftsI_N337NYRIN=POINT,gyrA_D87N=POINT,gyrA_S83L=POINT,mdtM=COMPLETE,mph(A)=COMPLETE,mrx(A)=COMPLETE,parC_S80I=POINT,parE_S458A=POINT,qnrS1=COMPLETE,sul1=COMPLETE,tet(A)=COMPLETE
OXA-1205		E.coli and Shigella		ERS28921312,"GSFCU415"		PDT003126422.1	2026-02-28T05:27:16Z	India				PDS000257444.1			SAMEA121362850	GCA_979744855.1	acrF=COMPLETE,blaCMY-42=COMPLETE,blaEC=COMPLETE,blaOXA-1205=COMPLETE,ftsI_N337NYRIN=POINT,gyrA_D87N=POINT,gyrA_S83L=POINT,mdtM=PARTIAL,nfsA_R203C=POINT,parC_S80I=POINT,parE_S458A=POINT,qnrS1=COMPLETE,tet(B)=COMPLETE
OXA-1205		E.coli and Shigella		ERS28921329,"GSFCU884"		PDT003126438.1	2026-02-28T05:32:26Z	India				PDS000071399.66			SAMEA121362867	GCA_979739425.1	aadA2=COMPLETE,acrF=COMPLETE,blaCMY-42=COMPLETE,blaEC=COMPLETE,blaNDM-5=COMPLETE,blaOXA-1205=COMPLETE,blaTEM-1=COMPLETE,ble=COMPLETE,dfrA12=COMPLETE,erm(B)=COMPLETE,ftsI_N337NYRIN=POINT,gyrA_D87N=POINT,gyrA_S83L=POINT,mdtM=COMPLETE,mph(A)=COMPLETE,mrx(A)=COMPLETE,parC_S80I=POINT,parE_S458A=POINT,qnrS1=COMPLETE,rmtB1=COMPLETE,sul1=COMPLETE
OXA-1205		E.coli and Shigella		ERS28921337,"GSFCU992"		PDT003126444.1	2026-02-28T05:34:32Z	India				PDS000257495.1			SAMEA121362875	GCA_979744625.1	aac(6')-Ib-cr5=COMPLETE,aadA2=COMPLETE,acrF=COMPLETE,blaCTX-M-15=COMPLETE,blaEC=COMPLETE,blaNDM-5=COMPLETE,blaOXA-1205=COMPLETE,blaOXA-1=COMPLETE,blaTEM-1=COMPLETE,ble=COMPLETE,catB3=PARTIAL_END_OF_CONTIG,cyaA_S352T=POINT,dfrA12=COMPLETE,dfrA14=COMPLETE,emrD=COMPLETE,erm(B)=COMPLETE,ftsI_I336IKYRI=POINT,gyrA_D87N=POINT,gyrA_S83L=POINT,mph(A)=COMPLETE,mrx(A)=COMPLETE,parC_S80I=POINT,parE_S458A=POI…
OXA-1205		E.coli and Shigella		ERS28921340,"GTUB030524"		PDT003126447.1	2026-02-28T05:36:14Z	India				PDS000257585.1			SAMEA121362878	GCA_979744135.1	aac(6')-Ib-cr5=COMPLETE,acrF=COMPLETE,blaCMY-145=COMPLETE,blaCTX-M-15=COMPLETE,blaEC=COMPLETE,blaOXA-1205=COMPLETE,blaOXA-1=COMPLETE,blaTEM-1=COMPLETE,catB3=PARTIAL_END_OF_CONTIG,cyaA_S352T=POINT,emrD=COMPLETE,erm(B)=COMPLETE,ftsI_N337NYRIN=POINT,gyrA_D87N=POINT,gyrA_S83L=POINT,mdtM=COMPLETE,mph(A)=COMPLETE,mrx(A)=COMPLETE,nfsA_G126R=POINT,parC_S80I=POINT,parE_S458A=POINT,qnrS1=COMPLETE
OXA-1205		E.coli and Shigella		ERS28921341,"GTUB030525"		PDT003126448.1	2026-02-28T05:36:19Z	India				PDS000071399.66			SAMEA121362879	GCA_979743905.1	aadA2=COMPLETE,acrF=COMPLETE,blaEC=COMPLETE,blaNDM-5=COMPLETE,blaOXA-1205=COMPLETE,blaTEM-1=COMPLETE,ble=COMPLETE,dfrA12=COMPLETE,erm(B)=COMPLETE,ftsI_N337NYRIN=POINT,gyrA_D87N=POINT,gyrA_S83L=POINT,mdtM=COMPLETE,mph(A)=COMPLETE,mrx(A)=COMPLETE,parC_S80I=POINT,parE_S458A=POINT,qnrS1=COMPLETE,rmtB1=COMPLETE,sul1=COMPLETE
OXA-1205		E.coli and Shigella		ERS28921348,"GU2"		PDT003126454.1	2026-02-28T05:38:15Z	India							SAMEA121362886	GCA_979744085.1	aac(6')-Ib3=COMPLETE,acrF=COMPLETE,blaCMY-145=COMPLETE,blaEC=COMPLETE,blaOXA-10=COMPLETE,blaOXA-1205=COMPLETE,blaOXA-129=COMPLETE,blaTEM-1=COMPLETE,dfrB5=COMPLETE,floR2=COMPLETE,ftsI_N337NYRIN=POINT,gyrA_D87N=POINT,gyrA_S83L=POINT,mdtM=COMPLETE,mph(A)=COMPLETE,mrx(A)=COMPLETE,parC_S80I=POINT,parE_S458A=POINT,qnrS1=COMPLETE,tet(G)=COMPLETE
OXA-1205		E.coli and Shigella		ERS28921435,"LF125"		PDT003126527.1	2026-02-28T06:02:22Z	India				PDS000046501.131			SAMEA121362973	GCA_979747645.1	aadA2=COMPLETE,acrF=COMPLETE,blaCTX-M-55=COMPLETE,blaEC=COMPLETE,blaNDM-5=COMPLETE,blaOXA-1205=COMPLETE,blaTEM-1=COMPLETE,ble=COMPLETE,dfrA12=COMPLETE,ftsI_N337NYRIN=POINT,gyrA_D87N=POINT,gyrA_S83L=POINT,mdtM=COMPLETE,parC_S80I=POINT,parE_S458A=POINT,qnrS1=COMPLETE,rmtB1=COMPLETE,sul1=COMPLETE
OXA-1205		E.coli and Shigella		ERS28921448,"LF240"		PDT003126537.1	2026-02-28T06:05:23Z	India				PDS000150460.71			SAMEA121362986	GCA_979745565.1	aac(3)-IIe=COMPLETE,aac(6')-Ib-cr5=COMPLETE,aadA2=COMPLETE,acrF=COMPLETE,blaCTX-M-15=COMPLETE,blaEC=COMPLETE,blaNDM-5=COMPLETE,blaOXA-1205=COMPLETE,blaOXA-1=COMPLETE,blaTEM-1=COMPLETE,ble=COMPLETE,catB3=PARTIAL_END_OF_CONTIG,cyaA_S352T=POINT,dfrA12=COMPLETE,emrD=COMPLETE,erm(B)=COMPLETE,ftsI_N337NYRIN=POINT,gyrA_D87N=POINT,gyrA_S83L=POINT,mdtM=COMPLETE,mph(A)=COMPLETE,mrx(A)=COMPLETE,nfsA_G126R=P…
OXA-1205		E.coli and Shigella		ERS28921467,"LF47"		PDT003126553.1	2026-02-28T06:11:16Z	India							SAMEA121363005	GCA_979748685.1	aadA5=COMPLETE,acrF=COMPLETE,aph(3'')-Ib=COMPLETE,aph(6)-Id=COMPLETE,blaCTX-M-15=COMPLETE,blaEC=COMPLETE,blaOXA-1205=COMPLETE,dfrA17=COMPLETE,mdtM=COMPLETE,mph(A)=COMPLETE,mrx(A)=COMPLETE,qnrS1=COMPLETE,sul1=COMPLETE,sul2=COMPLETE,tet(A)=COMPLETE
OXA-1205		E.coli and Shigella		ERS28921468,"LF5"		PDT003126554.1	2026-02-28T06:11:23Z	India							SAMEA121363006	GCA_979748735.1	aac(6')-Ib-cr5=COMPLETE,aadA5=COMPLETE,acrF=COMPLETE,arr=PARTIAL_END_OF_CONTIG,blaCMY-42=COMPLETE,blaEC=COMPLETE,blaOXA-1205=COMPLETE,blaOXA-1=COMPLETE,blaSHV-12=COMPLETE,catA1=COMPLETE,catB3=COMPLETE,dfrA17=COMPLETE,erm(B)=COMPLETE,ftsI_N337NYRIN=POINT,gyrA_D87N=POINT,gyrA_S83L=POINT,mdtM=COMPLETE,mph(A)=COMPLETE,mrx(A)=COMPLETE,parC_S80I=POINT,parE_S458A=POINT,qnrS1=COMPLETE,sul1=PARTIAL_END_OF…
OXA-1205		E.coli and Shigella		ERS28921580,"NHL2504350"		PDT003126673.1	2026-02-28T06:44:25Z	India				PDS000257463.1			SAMEA121363118	GCA_979750635.1	aadA2=COMPLETE,acrF=COMPLETE,blaCMY-42=COMPLETE,blaCTX-M-15=COMPLETE,blaEC=COMPLETE,blaNDM-5=COMPLETE,blaOXA-1205=COMPLETE,blaTEM-1=COMPLETE,ble=COMPLETE,catA2=COMPLETE,dfrA12=COMPLETE,erm(B)=COMPLETE,ftsI_N337NYRIN=POINT,gyrA_D87N=POINT,gyrA_S83L=POINT,mdtM=COMPLETE,mph(A)=COMPLETE,mrx(A)=COMPLETE,parC_S80I=POINT,parE_S458A=POINT,qnrS1=COMPLETE,rmtB1=COMPLETE,sul1=COMPLETE,tet(A)=COMPLETE
OXA-1205		E.coli and Shigella		ERS28921622,"P163"		PDT003126715.1	2026-02-28T06:58:19Z	India				PDS000075861.61			SAMEA121363160	GCA_979749445.1	aadA2=COMPLETE,acrF=COMPLETE,blaCMY-145=COMPLETE,blaEC=COMPLETE,blaNDM-5=COMPLETE,blaOXA-1205=COMPLETE,ble=COMPLETE,dfrA12=COMPLETE,ftsI_N337NYRIN=POINT,gyrA_D87N=POINT,gyrA_S83L=POINT,mdtM=COMPLETE,mph(A)=COMPLETE,mrx(A)=COMPLETE,parC_S80I=POINT,parE_S458A=POINT,qnrS1=COMPLETE,sul1=COMPLETE
OXA-1205		E.coli and Shigella		ERS28921739,"U19"		PDT003126830.1	2026-02-28T07:47:24Z	India				PDS000046501.131			SAMEA121363277	GCA_979749195.1	aadA2=COMPLETE,acrF=COMPLETE,blaCTX-M-55=COMPLETE,blaEC=COMPLETE,blaNDM-5=COMPLETE,blaOXA-1205=COMPLETE,blaTEM-1=COMPLETE,ble=COMPLETE,dfrA12=COMPLETE,ftsI_N337NYRIN=POINT,gyrA_D87N=POINT,gyrA_S83L=POINT,mdtM=COMPLETE,parC_S80I=POINT,parE_S458A=POINT,qnrS1=COMPLETE,rmtB1=COMPLETE,sul1=COMPLETE
OXA-1205		E.coli and Shigella		ERS28921753,"U57"		PDT003126844.1	2026-02-28T07:52:43Z	India				PDS000211086.3			SAMEA121363291	GCA_979755395.1	acrF=COMPLETE,blaCTX-M-15=COMPLETE,blaEC=COMPLETE,blaOXA-1205=COMPLETE,ftsI_I336IKYRI=POINT,gyrA_D87N=POINT,gyrA_S83L=POINT,mdtM=COMPLETE,mph(A)=COMPLETE,mrx(A)=COMPLETE,parC_S80I=POINT,parE_S458A=POINT,qnrS1=COMPLETE
OXA-1205		E.coli and Shigella		C8788,"ERS28921004"		PDT003126957.1	2026-03-01T04:17:40Z	India				PDS000063160.81			SAMEA121362542	GCA_979604415.1	aadA2=COMPLETE,acrF=COMPLETE,blaCTX-M-15=COMPLETE,blaEC=COMPLETE,blaNDM-5=COMPLETE,blaOXA-1205=COMPLETE,ble=COMPLETE,dfrA12=COMPLETE,ftsI_I336IKYRI=POINT,gyrA_D87N=POINT,gyrA_S83L=POINT,mdtM=COMPLETE,mph(A)=COMPLETE,mrx(A)=COMPLETE,parC_S80I=POINT,parE_S458A=POINT,qnrS1=COMPLETE,sul1=COMPLETE,tet(A)=COMPLETE
OXA-1205		E.coli and Shigella		CSR7297,"ERS28921224"		PDT003127066.1	2026-03-01T05:11:49Z	India				PDS000140452.37			SAMEA121362762	GCA_979720085.1	aac(6')-Ib-cr5=COMPLETE,aadA5=COMPLETE,acrF=COMPLETE,aph(3'')-Ib=COMPLETE,aph(6)-Id=COMPLETE,blaCMY-145=COMPLETE,blaCTX-M-15=COMPLETE,blaEC=COMPLETE,blaNDM-5=COMPLETE,blaOXA-1205=COMPLETE,blaOXA-1=COMPLETE,blaTEM=PARTIAL_END_OF_CONTIG,ble=COMPLETE,catB3=PARTIAL_END_OF_CONTIG,cyaA_S352T=POINT,dfrA17=COMPLETE,emrD=COMPLETE,erm(B)=COMPLETE,ftsI_I336IKYRI=POINT,gyrA_D87N=POINT,gyrA_S83L=POINT,mph(A)=…
OXA-1205		E.coli and Shigella		ERS28921306,"GSFCU297"		PDT003127080.1	2026-03-01T05:18:41Z	India				PDS000257575.1			SAMEA121362844	GCA_979741075.1	aadA2=COMPLETE,acrF=COMPLETE,aph(3')-Ia=COMPLETE,blaCMY-145=COMPLETE,blaEC=COMPLETE,blaNDM-5=COMPLETE,blaOXA-1205=COMPLETE,ble=COMPLETE,dfrA12=COMPLETE,erm(B)=COMPLETE,ftsI_N337NYRIN=POINT,gyrA_D87N=POINT,gyrA_S83L=POINT,mdtM=COMPLETE,mph(A)=COMPLETE,mrx(A)=COMPLETE,parC_S80I=POINT,parE_S458A=POINT,qnrS1=COMPLETE,rmtB1=COMPLETE,sul1=COMPLETE
OXA-1205	This study	Klebsiella pneumoniae	516A9	516A9		PDT002998474.1	2025-11-25T06:43:53Z	France		clinical					SAMN53054726	GCA_053652555.1	aadA2=COMPLETE,aph(3'')-Ib=COMPLETE,aph(3')-Ia=COMPLETE,aph(6)-Id=COMPLETE,blaCTX-M-15=COMPLETE,blaOXA-1205=COMPLETE,blaSHV-76=COMPLETE,dfrA12=COMPLETE,emrD=COMPLETE,fosA7=MISTRANSLATION,fosA=COMPLETE,mph(A)=COMPLETE,mrx(A)=COMPLETE,oqxA=COMPLETE,oqxB14=COMPLETE,qnrS1=COMPLETE,sul1=COMPLETE,sul2=COMPLETE
OXA-1205		Klebsiella pneumoniae		CRE25V_IE04_KP02,"ERS28354524"		PDT003036678.1	2025-12-24T08:42:09Z	Ireland				PDS000253340.1			SAMEA120832298		aadA2=COMPLETE,blaOXA-1205=COMPLETE,blaSHV-1=COMPLETE,dfrA12=COMPLETE,emrD=COMPLETE,erm(B)=COMPLETE,fosA=COMPLETE,mph(A)=COMPLETE,mrx(A)=COMPLETE,oqxA10=COMPLETE,oqxA=PARTIAL_END_OF_CONTIG,oqxB19=COMPLETE,oqxB=COMPLETE,qnrS1=COMPLETE,sul1=COMPLETE
OXA-1205		Klebsiella pneumoniae		CRE25V_IE04_KP09,"ERS28513925"		PDT003069533.1	2026-01-25T20:31:45Z	Ireland				PDS000253340.1			SAMEA120970212		aadA2=COMPLETE,blaOXA-1205=COMPLETE,blaSHV-1=COMPLETE,dfrA12=COMPLETE,emrD=COMPLETE,erm(B)=COMPLETE,fosA=COMPLETE,mph(A)=COMPLETE,mrx(A)=COMPLETE,oqxA10=COMPLETE,oqxB19=COMPLETE,qnrS1=COMPLETE,sul1=COMPLETE
OXA-1205		Citrobacter freundii		2024KU-00178,"SRS21407842"		PDT002174574.1	2024-05-24T00:00:35Z	USA	other	clinical					SAMN41513649	GCA_039785875.1	aadA2=COMPLETE,blaCKO=COMPLETE,blaDHA-1=COMPLETE,blaOXA-1205=COMPLETE,dfrA12=COMPLETE,erm(B)=COMPLETE,mph(A)=COMPLETE,mph(E)=COMPLETE,msr(E)=COMPLETE,qnrB4=COMPLETE,qnrS1=COMPLETE,sul1=COMPLETE,sul1=PARTIAL_END_OF_CONTIG
OXA-1205		Enterobacter hormaechei		2024LK-00002,"SRS21966891"		PDT002247154.1	2024-07-11T23:00:41Z	USA	urine	clinical					SAMN42436618		aac(3)-IIe=COMPLETE,aac(6')-Ib-cr5=COMPLETE,aadA1=COMPLETE,aph(3'')-Ib=COMPLETE,aph(6)-Id=COMPLETE,blaACT-45=COMPLETE,blaCTX-M-15=COMPLETE,blaOXA-1205=COMPLETE,blaOXA-1=COMPLETE,blaTEM-1=COMPLETE,catB3=PARTIAL,catB3=PARTIAL_END_OF_CONTIG,dfrA14=COMPLETE,fosA=COMPLETE,oqxA=COMPLETE,oqxB=COMPLETE,qnrB1=COMPLETE,qnrS1=COMPLETE,sul2=COMPLETE,tet(A)=COMPLETE
OXA-1207		E.coli and Shigella	2023HL-00245	2023HL-00245,"SRS17113098"		PDT001665483.4	2024-05-31T07:06:12Z	USA	urine	clinical					SAMN33858862	GCA_029374065.4	aadA2=COMPLETE,acrF=COMPLETE,blaCMY-145=COMPLETE,blaEC=COMPLETE,blaNDM-5=COMPLETE,blaOXA-1207=COMPLETE,blaTEM=PARTIAL,ble=COMPLETE,dfrA12=COMPLETE,erm(B)=COMPLETE,ftsI_N337NYRIN=POINT,gyrA_D87N=POINT,gyrA_S83L=POINT,mdtM=COMPLETE,mph(A)=COMPLETE,parC_S80I=POINT,parE_S458A=POINT,qnrS1=COMPLETE,sul1=COMPLETE,tet(A)=COMPLETE
OXA-1207		E.coli and Shigella		2023CB-00144,"SRS17212166"		PDT001677927.4	2024-03-22T20:19:38Z	USA	blood	clinical		PDS000072635.98	18	34	SAMN34055603	GCA_029580515.4	aadA2=COMPLETE,aadA5=COMPLETE,acrF=COMPLETE,blaCTX-M-15=COMPLETE,blaEC=COMPLETE,blaNDM-5=COMPLETE,blaOXA-1207=COMPLETE,blaTEM-1=COMPLETE,ble=COMPLETE,cyaA_S352T=POINT,dfrA12=COMPLETE,dfrA17=COMPLETE,erm(B)=COMPLETE,ftsI_I336IKYRI=POINT,gyrA_D87N=POINT,gyrA_S83L=POINT,mdtM=COMPLETE,mph(A)=COMPLETE,parC_S80I=POINT,parE_S458A=POINT,qnrS1=COMPLETE,sul1=COMPLETE,tet(B)=COMPLETE
OXA-1207		E.coli and Shigella	2023HL-00375	2023HL-00375,"SRS17736450"		PDT001740936.2	2024-02-21T15:09:16Z	USA	perianal swab	clinical		PDS000154396.8	25		SAMN35159387	GCA_033509275.2	aadA2=COMPLETE,acrF=COMPLETE,blaCMY-42=COMPLETE,blaEC=COMPLETE,blaNDM-5=COMPLETE,blaOXA-1207=COMPLETE,ble=COMPLETE,cyaA_S352T=POINT,dfrA12=COMPLETE,ftsI_I336IKYRI=POINT,gyrA_D87N=POINT,gyrA_S83L=POINT,parC_S80I=POINT,parE_S458A=POINT,qnrS1=COMPLETE,sul1=COMPLETE
OXA-1207		E.coli and Shigella		2023LY00038,"SRS18382161"		PDT001823634.2	2024-02-17T05:09:36Z	USA		clinical					SAMN36660665	GCA_032425015.2	aadA2=COMPLETE,acrF=COMPLETE,blaCMY=COMPLETE,blaCTX-M-15=COMPLETE,blaEC=COMPLETE,blaNDM-5=COMPLETE,blaOXA-1207=COMPLETE,ble=COMPLETE,cyaA_S352T=POINT,dfrA12=COMPLETE,ftsI_I336IKYRI=POINT,gyrA_D87N=POINT,gyrA_S83L=POINT,mph(A)=COMPLETE,parC_S80I=POINT,parE_S458A=POINT,qnrS1=COMPLETE,sul1=COMPLETE,tet(A)=COMPLETE,tet(B)=COMPLETE
OXA-1207		E.coli and Shigella		BN_WGS_EcdcId_F1D744EB-7359-5C03-95BF-EEB443D03F81,"ERS14938761","NDM5_NL117"		PDT001833578.1	2023-07-30T11:46:06Z	Netherlands	not provided	clinical		PDS000154396.8	14		SAMEA112938172	GCA_032310975.1	aadA2=COMPLETE,acrF=COMPLETE,blaCMY-42=COMPLETE,blaEC=COMPLETE,blaNDM-5=COMPLETE,blaOXA-1207=COMPLETE,ble=COMPLETE,cyaA_S352T=POINT,dfrA12=COMPLETE,ftsI_I336IKYRI=POINT,gyrA_D87N=POINT,gyrA_S83L=POINT,parC_S80I=POINT,parE_S458A=POINT,qnrS1=COMPLETE,sul1=COMPLETE
OXA-1207		E.coli and Shigella		2023CB-00509,"SRS18906347"		PDT001889352.2	2024-02-21T13:27:19Z	USA	Not Provided	clinical		PDS000238743.1	30		SAMN37435523	GCA_031637775.2	acrF=COMPLETE,blaCMY-42=COMPLETE,blaCTX-M-15=COMPLETE,blaEC=COMPLETE,blaOXA-1207=COMPLETE,blaTEM-1=COMPLETE,catA1=COMPLETE,erm(B)=COMPLETE,ftsI_I336IKYRI=POINT,mdtM=COMPLETE,mph(A)=COMPLETE,mph(A)=PARTIAL_END_OF_CONTIG,mph(E)=COMPLETE,msr(E)=COMPLETE,qnrS1=COMPLETE,tet(B)=COMPLETE
OXA-1207		E.coli and Shigella		2023QG-00154,"SRS19200725"		PDT001947967.2	2024-02-17T07:04:58Z	USA	Blood_	clinical		PDS000175155.5	13		SAMN37881055	GCA_032868915.2	acrF=COMPLETE,blaCMY-42=COMPLETE,blaEC=COMPLETE,blaOXA-1207=COMPLETE,ftsI_I336IPYRI=POINT,gyrA_D87N=POINT,gyrA_S83L=POINT,mdtM=COMPLETE,parC_S80I=POINT,parE_S458A=POINT,qnrS1=COMPLETE
OXA-1207		E.coli and Shigella		2024QG-00057,"SRS20608785"		PDT002091378.1	2024-02-28T23:01:26Z	USA	wound	clinical		PDS000175155.5	13		SAMN40191302	GCA_036920435.1	acrF=COMPLETE,blaCMY-42=COMPLETE,blaEC=COMPLETE,blaOXA-1207=COMPLETE,ftsI_I336IPYRI=POINT,gyrA_D87N=POINT,gyrA_S83L=POINT,mdtM=COMPLETE,mph(A)=COMPLETE,parC_S80I=POINT,parE_S458A=POINT,qnrS1=COMPLETE
OXA-1207		E.coli and Shigella	RIVM_C055179	RIVM_C055179,"SRS20469493"		PDT002097735.1	2024-03-04T20:51:24Z	Netherlands	not collected	clinical					SAMN39950527	GCA_042918725.1	aac(6')-Ib-cr5=COMPLETE,acrF=COMPLETE,blaCMY-145=COMPLETE,blaCTX-M-15=COMPLETE,blaEC=COMPLETE,blaOXA-1207=COMPLETE,blaOXA-1=COMPLETE,blaTEM-1=COMPLETE,catA1=COMPLETE,catB3=PARTIAL_END_OF_CONTIG,cyaA_S352T=POINT,erm(B)=COMPLETE,ftsI_N337NYRIN=POINT,gyrA_D87N=POINT,gyrA_S83L=POINT,mdtM=COMPLETE,mph(A)=COMPLETE,nfsA_G126R=POINT,parC_S80I=POINT,parE_S458A=POINT,qnrS1=COMPLETE,tet(B)=COMPLETE
OXA-1207		E.coli and Shigella	2024GO-0083	2024GO-0083,"SRS20725474"		PDT002109563.1	2024-03-11T23:02:47Z	USA		clinical		PDS000150460.71	2	27	SAMN40379681	GCA_037107835.1	aac(6')-Ib-cr5=COMPLETE,aadA2=COMPLETE,acrF=COMPLETE,blaCTX-M-15=COMPLETE,blaEC=COMPLETE,blaNDM-5=COMPLETE,blaOXA-1207=COMPLETE,blaOXA-1=COMPLETE,blaTEM-1=COMPLETE,ble=COMPLETE,catB3=PARTIAL_END_OF_CONTIG,cyaA_S352T=POINT,dfrA12=COMPLETE,ftsI_N337NYRIN=POINT,gyrA_D87N=POINT,gyrA_S83L=POINT,mdtM=COMPLETE,mph(A)=COMPLETE,nfsA_G126R=POINT,parC_S80I=POINT,parE_S458A=POINT,qnrS1=COMPLETE,sul1=COMPLETE…
OXA-1207		E.coli and Shigella		2024FD-00035,"SRS21222367"		PDT002157142.1	2024-05-07T02:19:05Z	USA	blood	clinical		PDS000257444.1	39		SAMN41234525		acrF=COMPLETE,blaCMY-42=COMPLETE,blaEC=COMPLETE,blaOXA-1207=COMPLETE,ftsI_N337NYRIN=POINT,gyrA_D87N=POINT,gyrA_S83L=POINT,mdtM=PARTIAL,mph(A)=COMPLETE,nfsA_R203C=POINT,parC_S80I=POINT,parE_S458A=POINT,qnrS1=COMPLETE,tet(B)=COMPLETE
OXA-1207		E.coli and Shigella	1505067	01505067,"01505067.biosample","SRS21339758"	O101:H33	PDT002170064.1	2024-05-20T05:54:23Z	United Kingdom: United Kingdom	human	clinical					SAMN41449095	GCA_039691735.1	acrF=COMPLETE,aph(3'')-Ib=COMPLETE,aph(6)-Id=COMPLETE,blaDHA-1=COMPLETE,blaEC=COMPLETE,blaOXA-1207=COMPLETE,dfrA17=COMPLETE,gyrA_S83L=POINT,mdtM=COMPLETE,mph(A)=COMPLETE,nfsA_R133S=POINT,qnrB4=COMPLETE,qnrS1=COMPLETE,sul1=COMPLETE,sul2=COMPLETE,tet(A)=COMPLETE
OXA-1207		E.coli and Shigella	2024EL-00126	2024EL-00126,"SRS20986432"		PDT002243711.1	2024-07-07T06:01:57Z	USA	blood	clinical		PDS000063160.81	30	67	SAMN40920971	GCA_040529425.1	aadA2=COMPLETE,acrF=COMPLETE,blaCTX-M-15=COMPLETE,blaEC=COMPLETE,blaNDM-5=COMPLETE,blaOXA-1207=COMPLETE,ble=COMPLETE,dfrA12=COMPLETE,ftsI_I336IKYRI=POINT,gyrA_D87N=POINT,gyrA_S83L=POINT,mdtM=COMPLETE,mph(A)=COMPLETE,parC_S80I=POINT,parE_S458A=POINT,qnrS1=COMPLETE,sul1=COMPLETE,tet(A)=COMPLETE
OXA-1207		E.coli and Shigella	2024GO-0263	2024GO-0263,"SRS22006914"		PDT002255403.1	2024-07-16T14:52:04Z	USA		clinical		PDS000150460.71	2	29	SAMN42513562	GCA_040736695.1	aac(6')-Ib-cr5=COMPLETE,aadA2=COMPLETE,acrF=COMPLETE,blaCTX-M-15=COMPLETE,blaEC=COMPLETE,blaNDM-5=COMPLETE,blaOXA-1207=COMPLETE,blaOXA-1=COMPLETE,blaTEM-1=COMPLETE,ble=COMPLETE,catB3=PARTIAL_END_OF_CONTIG,cyaA_S352T=POINT,dfrA12=COMPLETE,ftsI_N337NYRIN=POINT,gyrA_D87N=POINT,gyrA_S83L=POINT,mdtM=COMPLETE,mph(A)=COMPLETE,nfsA_G126R=POINT,parC_S80I=POINT,parE_S458A=POINT,qnrS1=COMPLETE,sul1=COMPLETE…
OXA-1207		E.coli and Shigella		2024BB-00112,"SRS22399283"		PDT002329406.1	2024-08-20T05:11:04Z	USA		clinical		PDS000257489.1	31		SAMN43261630	GCA_041372535.1	aac(6')-Ib-cr5=COMPLETE,acrF=COMPLETE,blaCMY-141=COMPLETE,blaEC=COMPLETE,blaOXA-1207=COMPLETE,blaOXA-1=COMPLETE,catB3=PARTIAL_END_OF_CONTIG,ftsI_N337NYRIN=POINT,gyrA_D87N=POINT,gyrA_S83L=POINT,mdtM=PARTIAL,mph(A)=COMPLETE,nfsA_R203C=POINT,parC_S80I=POINT,parE_S458A=POINT,qnrS1=COMPLETE,tet(A)=COMPLETE
OXA-1207		E.coli and Shigella	2024GO-0362	2024GO-0362,"SRS22570795"		PDT002366537.1	2024-09-06T23:36:47Z	USA		clinical		PDS000211798.2	2		SAMN43292046	GCA_041868795.1	aadA2=COMPLETE,acrF=COMPLETE,blaCMY-145=COMPLETE,blaEC=COMPLETE,blaNDM-5=COMPLETE,blaOXA-1207=COMPLETE,blaTEM=PARTIAL_END_OF_CONTIG,ble=COMPLETE,cyaA_S352T=POINT,dfrA12=COMPLETE,dfrA51=COMPLETE,ftsI_I336IKYRI=POINT,gyrA_D87N=POINT,gyrA_S83L=POINT,mdtM=COMPLETE,mph(A)=COMPLETE,parC_S80I=POINT,parE_S458A=POINT,qnrS1=COMPLETE,sul1=COMPLETE,tet(A)=COMPLETE
OXA-1207		E.coli and Shigella		2024LY00075,"SRS22574996"		PDT002366811.1	2024-09-07T02:57:04Z	USA	urine	clinical					SAMN43527511	GCA_041865635.1	aadA2=COMPLETE,acrF=COMPLETE,blaCMY-145=COMPLETE,blaEC=COMPLETE,blaNDM-5=COMPLETE,blaOXA-1207=COMPLETE,ble=COMPLETE,dfrA12=COMPLETE,ftsI_N337NYRIN=POINT,gyrA_D87N=POINT,gyrA_S83L=POINT,mdtM=COMPLETE,mph(A)=COMPLETE,nfsA_G126R=POINT,parC_S80I=POINT,parE_S458A=POINT,qnrS1=COMPLETE,sul1=COMPLETE,tet(A)=COMPLETE,tet(B)=COMPLETE
OXA-1207		E.coli and Shigella		2024BV-00149,"SRS22672315"		PDT002386170.1	2024-09-17T20:58:15Z	USA	urine	clinical		PDS000201596.1	0		SAMN43800682	GCA_042185685.1	aac(6')-Ib-cr5=COMPLETE,acrF=COMPLETE,blaCMY-145=COMPLETE,blaEC=COMPLETE,blaOXA-1207=COMPLETE,ftsI_N337NYRIN=POINT,gyrA_D87N=POINT,gyrA_S83L=POINT,mdtM=COMPLETE,parC_S80I=POINT,parE_S458A=POINT,qnrS1=COMPLETE,tet(B)=COMPLETE
OXA-1207		E.coli and Shigella	2024GO-0471	2024GO-0471,"SRS22971889"		PDT002425568.1	2024-10-22T18:09:51Z	USA		clinical		PDS000201596.1	0		SAMN44379945	GCA_043633105.1	aac(6')-Ib-cr5=COMPLETE,acrF=COMPLETE,blaCMY-145=COMPLETE,blaEC=COMPLETE,blaOXA-1207=COMPLETE,ftsI_N337NYRIN=POINT,gyrA_D87N=POINT,gyrA_S83L=POINT,mdtM=COMPLETE,parC_S80I=POINT,parE_S458A=POINT,qnrS1=COMPLETE,tet(B)=COMPLETE
OXA-1207		E.coli and Shigella	2024HL-01190	2024HL-01190,"IDR2400060637-01-00","SRS23015249"		PDT002430566.1	2024-10-25T22:31:41Z	USA	body fluid	clinical		PDS000133786.40	0		SAMN44457069	GCA_043960255.1	aadA2=COMPLETE,acrF=COMPLETE,blaCMY-145=COMPLETE,blaEC=COMPLETE,blaNDM-5=COMPLETE,blaOXA-1207=COMPLETE,ble=COMPLETE,catA1=COMPLETE,dfrA12=COMPLETE,dfrA14=COMPLETE,ftsI_N337NYRIN=POINT,gyrA_D87N=POINT,gyrA_S83L=POINT,mdtM=COMPLETE,mph(A)=COMPLETE,parC_S80I=POINT,parE_S458A=POINT,qnrS1=COMPLETE,qnrS=COMPLETE,qnrS=PARTIAL_END_OF_CONTIG,sul1=COMPLETE,tet(B)=COMPLETE
OXA-1207		E.coli and Shigella	CFIARB20230644	CFIA-AMR-2023-0121-OLC4906,"CFIARB20230644","OLC4906","SRS23028442"		PDT002439280.2	2025-03-24T23:20:45Z	Canada:Ontario	Coconut meat [FOODON:00003856]; Ready-to-eat (RTE) [FOODON:03316636]; Food (chunks) [FOODON:00004555]; Food (frozen) [FOODON:03302148]; Retail environment [ENVO:01001448]	environmental/other	Restricted Access [GENEPIO:0001810]	PDS000103724.44	37	18	SAMN44471074	GCA_044165185.2	aadA5=COMPLETE,acrF=COMPLETE,blaEC=COMPLETE,blaNDM-5=COMPLETE,blaOXA-1207=COMPLETE,ble=COMPLETE,dfrA17=COMPLETE,ftsI_I336IKYRI=POINT,gyrA_D87N=POINT,gyrA_S83L=POINT,mdtM=COMPLETE,mph(A)=COMPLETE,parC_S80I=POINT,parE_S458A=POINT,qnrS1=COMPLETE,sul1=COMPLETE,tet(A)=COMPLETE
OXA-1207		E.coli and Shigella		2024BB-00158,"SRS23041812"		PDT002443152.1	2024-10-29T20:36:50Z	USA		clinical					SAMN44492973	GCA_044094835.1	acrF=COMPLETE,blaCMY-145=COMPLETE,blaEC=COMPLETE,blaOXA-1207=COMPLETE,ftsI_N337NYRIN=POINT,gyrA_D87N=POINT,gyrA_S83L=POINT,mdtM=COMPLETE,nfsA_G126R=POINT,parC_S80I=POINT,parE_S458A=POINT,qnrS1=COMPLETE,tet(B)=COMPLETE
OXA-1207		E.coli and Shigella	2024EL-00737	2024EL-00737,"SRS23030733"		PDT002454614.1	2024-11-05T05:24:45Z	USA	urine	clinical					SAMN44474378	GCA_044379835.1	aadA2=COMPLETE,acrF=COMPLETE,blaCMY-42=COMPLETE,blaEC=COMPLETE,blaNDM-5=COMPLETE,blaOXA-1207=COMPLETE,blaTEM-1=COMPLETE,ble=COMPLETE,catA2=COMPLETE,dfrA12=COMPLETE,ftsI_N337NYRIN=POINT,gyrA_D87N=POINT,gyrA_S83L=POINT,mdtM=COMPLETE,mph(A)=COMPLETE,parC_S80I=POINT,parE_S458A=POINT,qnrS1=COMPLETE,rmtB1=COMPLETE,sul1=COMPLETE
OXA-1207		E.coli and Shigella	2024HL-01214	2024HL-01214,"IDR2400061699-01-00","SRS23122167"		PDT002458887.1	2024-11-06T18:37:37Z	USA	blood	clinical		PDS000133786.40	0		SAMN44603249	GCA_044652985.1	aadA2=COMPLETE,acrF=COMPLETE,blaCMY-145=COMPLETE,blaEC=COMPLETE,blaNDM-5=COMPLETE,blaOXA-1207=COMPLETE,ble=COMPLETE,catA1=COMPLETE,dfrA12=COMPLETE,dfrA14=COMPLETE,ftsI_N337NYRIN=POINT,gyrA_D87N=POINT,gyrA_S83L=POINT,mdtM=COMPLETE,mph(A)=COMPLETE,parC_S80I=POINT,parE_S458A=POINT,qnrS1=COMPLETE,qnrS=COMPLETE,qnrS=PARTIAL_END_OF_CONTIG,sul1=COMPLETE,tet(B)=COMPLETE
OXA-1207		E.coli and Shigella		2024DK-00353,"SRS23367145"		PDT002497650.1	2024-11-26T21:08:05Z	USA	blood	clinical					SAMN45066228	GCA_047663435.1	aac(3)-IIe=COMPLETE,aac(6')-Ib-cr5=COMPLETE,aadA5=COMPLETE,aph(3'')-Ib=COMPLETE,aph(6)-Id=COMPLETE,blaCTX-M-15=COMPLETE,blaEC=COMPLETE,blaOXA-1207=COMPLETE,blaOXA-1=COMPLETE,catB3=PARTIAL_END_OF_CONTIG,dfrA17=COMPLETE,ftsI_N337NYRIN=POINT,gyrA_D87N=POINT,gyrA_S83L=POINT,mdtM=COMPLETE,mph(A)=COMPLETE,nfsA_G126R=POINT,parC_S80I=POINT,parE_S458A=POINT,qnrS1=COMPLETE,sul2=COMPLETE,sul2=PARTIAL_END_OF…
OXA-1207		E.coli and Shigella	2024HL-01280	2024HL-01280,"IDR2400066556-01-00","SRS23462161"		PDT002515057.1	2024-12-06T22:22:05Z	USA	abdominal cavity	clinical					SAMN45207276	GCA_047577815.1	acrF=COMPLETE,blaCMY-145=COMPLETE,blaEC=COMPLETE,blaOXA-1207=COMPLETE,blaTEM=PARTIAL,cyaA_S352T=POINT,erm(B)=COMPLETE,ftsI_I336IKYRI=POINT,gyrA_D87N=POINT,gyrA_S83L=POINT,mph(A)=COMPLETE,parC_S80I=POINT,parE_S458A=POINT,qnrS1=COMPLETE
OXA-1207		E.coli and Shigella	2024GO-0523	2024GO-0523,"SRS23486310"		PDT002526790.1	2024-12-10T15:26:53Z	USA		clinical		PDS000211798.2	0		SAMN45207007	GCA_048115745.1	aadA2=COMPLETE,acrF=COMPLETE,blaEC=COMPLETE,blaNDM-5=COMPLETE,blaOXA-1207=COMPLETE,ble=COMPLETE,cyaA_S352T=POINT,dfrA12=COMPLETE,dfrA51=COMPLETE,ftsI_I336IKYRI=POINT,gyrA_D87N=POINT,gyrA_S83L=POINT,mdtM=COMPLETE,mph(A)=COMPLETE,parC_S80I=POINT,parE_S458A=POINT,qnrS1=COMPLETE,sul1=COMPLETE,tet(A)=COMPLETE
OXA-1207		E.coli and Shigella		2024CR-00077,"SRS23521899"		PDT002530926.1	2024-12-13T01:27:56Z	USA	urine	clinical		PDS000250298.1	0		SAMN45807929	GCA_048112225.1	aadA1=COMPLETE,aadA2=COMPLETE,acrF=COMPLETE,blaCMY-42=COMPLETE,blaEC=COMPLETE,blaNDM-5=COMPLETE,blaOXA-1207=COMPLETE,blaTEM-1=COMPLETE,ble=COMPLETE,dfrA12=COMPLETE,dfrA1=COMPLETE,dfrA51=COMPLETE,ftsI_I336IKYRI=POINT,gyrA_D87N=POINT,gyrA_S83L=POINT,mdtM=COMPLETE,mph(A)=COMPLETE,parC_S80I=POINT,parE_S458A=POINT,qepA4=COMPLETE,qnrS1=COMPLETE,sat2=COMPLETE,sul1=COMPLETE,tet(B)=COMPLETE
OXA-1207		E.coli and Shigella	NOX10	Human,"NOX10","SRS23157333"		PDT002623609.1	2025-02-13T23:28:56Z	Singapore	Others	clinical		PDS000218785.1	0		SAMN44581308	GCA_047770655.1	aadA2=COMPLETE,acrF=COMPLETE,blaCMY=COMPLETE,blaEC=COMPLETE,blaNDM-5=COMPLETE,blaOXA-1207=COMPLETE,ble=COMPLETE,dfrA12=COMPLETE,ftsI_N337NYRIN=POINT,gyrA_D87N=POINT,gyrA_S83L=POINT,mdtM=COMPLETE,mph(A)=COMPLETE,parC_S80I=POINT,parE_S458A=POINT,qnrS1=COMPLETE,sul1=COMPLETE
OXA-1207		E.coli and Shigella	NOX08	Human,"NOX08","SRS23157332"		PDT002623611.1	2025-02-13T23:28:57Z	Singapore	Others	clinical		PDS000218785.1	2		SAMN44581306	GCA_047770635.1	aadA2=COMPLETE,acrF=COMPLETE,blaCMY=COMPLETE,blaEC=COMPLETE,blaNDM-5=COMPLETE,blaOXA-1207=COMPLETE,ble=COMPLETE,dfrA12=COMPLETE,ftsI_N337NYRIN=POINT,gyrA_D87N=POINT,gyrA_S83L=POINT,mdtM=COMPLETE,mph(A)=COMPLETE,parC_S80I=POINT,parE_S458A=POINT,qnrS1=COMPLETE,sul1=COMPLETE
OXA-1207		E.coli and Shigella	NOX07	Human,"NOX07","SRS23157330"		PDT002623612.1	2025-02-13T23:28:57Z	Singapore	swab	clinical		PDS000071399.66	26	44	SAMN44581305	GCA_047770605.1	aadA2=COMPLETE,acrF=COMPLETE,blaCMY-145=COMPLETE,blaEC=COMPLETE,blaNDM-5=COMPLETE,blaOXA-1207=COMPLETE,blaTEM-1=COMPLETE,ble=COMPLETE,dfrA12=COMPLETE,ftsI_N337NYRIN=POINT,gyrA_D87N=POINT,gyrA_S83L=POINT,mdtM=COMPLETE,mph(A)=COMPLETE,parC_S80I=POINT,parE_S458A=POINT,qnrS1=COMPLETE,sul1=COMPLETE
OXA-1207		E.coli and Shigella	NOX05	Human,"NOX05","SRS23157327"		PDT002623615.1	2025-02-13T23:28:58Z	Singapore	urine	clinical		PDS000218785.1	4		SAMN44581303	GCA_047770575.1	aadA2=COMPLETE,acrF=COMPLETE,blaCMY=COMPLETE,blaEC=COMPLETE,blaNDM-5=COMPLETE,blaOXA-1207=COMPLETE,ble=COMPLETE,dfrA12=COMPLETE,ftsI_N337NYRIN=POINT,gyrA_D87N=POINT,gyrA_S83L=POINT,mdtM=COMPLETE,mph(A)=COMPLETE,parC_S80I=POINT,parE_S458A=POINT,qnrS1=COMPLETE,sul1=COMPLETE
OXA-1207		E.coli and Shigella	NOX04	Human,"NOX04","SRS23157324"		PDT002623616.1	2025-02-13T23:28:59Z	Singapore	swab	clinical		PDS000218785.1	0		SAMN44581302	GCA_047770555.1	aadA2=COMPLETE,acrF=COMPLETE,blaCMY=COMPLETE,blaEC=COMPLETE,blaNDM-5=COMPLETE,blaOXA-1207=COMPLETE,ble=COMPLETE,dfrA12=COMPLETE,ftsI_N337NYRIN=POINT,gyrA_D87N=POINT,gyrA_S83L=POINT,mdtM=COMPLETE,mph(A)=COMPLETE,parC_S80I=POINT,parE_S458A=POINT,qnrS1=COMPLETE,sul1=COMPLETE
OXA-1207		E.coli and Shigella		1,"ESCO_019_93036350","SRS23903112"		PDT002628865.1	2025-02-19T00:21:25Z	Viet Nam: Ho Chi Minh City	urine	clinical					SAMN46423112	GCA_047897005.1	aadA2=COMPLETE,acrF=COMPLETE,blaDHA-1=COMPLETE,blaEC=COMPLETE,blaOXA-1207=COMPLETE,catA1=COMPLETE,cyaA_S352T=POINT,dfrA12=COMPLETE,dfrA17=COMPLETE,gyrA_D87N=POINT,gyrA_S83L=POINT,mdtM=COMPLETE,mph(A)=COMPLETE,parC_E84G=POINT,parC_S80I=POINT,qepA4=COMPLETE,qnrB4=COMPLETE,qnrS1=COMPLETE,sul1=COMPLETE,sul1=PARTIAL_END_OF_CONTIG,tet(B)=COMPLETE,uhpT_E350Q=POINT
OXA-1207		E.coli and Shigella		1,"ESCO_030_93045599","SRS23902980"		PDT002628997.1	2025-02-19T00:22:23Z	Viet Nam: Ho Chi Minh City	urine	clinical		PDS000221766.1	29		SAMN46423123	GCA_047894545.1	aadA2=COMPLETE,acrF=COMPLETE,blaCMY=PARTIAL_END_OF_CONTIG,blaEC=COMPLETE,blaOXA-1207=COMPLETE,blaTEM-1=COMPLETE,ftsI_I336IPYRI=POINT,gyrA_D87N=POINT,gyrA_S83L=POINT,lnu(F)=COMPLETE,mdtM=COMPLETE,mph(A)=COMPLETE,nfsA_E223Ter=POINT,parC_S80I=POINT,parE_S458A=POINT,qnrS1=COMPLETE,tet(A)=COMPLETE
OXA-1207		E.coli and Shigella		2025FD-00015,"SRS24337638"		PDT002664933.1	2025-03-12T21:14:08Z	USA	blood	clinical		PDS000221766.1	29		SAMN47322810		acrF=COMPLETE,blaCMY-42=COMPLETE,blaEC=COMPLETE,blaOXA-1207=COMPLETE,ftsI_I336IPYRI=POINT,gyrA_D87N=POINT,gyrA_S83L=POINT,mdtM=COMPLETE,parC_S80I=POINT,parE_S458A=POINT,qnrS1=COMPLETE
OXA-1207		E.coli and Shigella	2025HL-00251	2025HL-00251,"IDR2500018480-01-00","SRS24709326"		PDT002716380.1	2025-04-14T22:47:45Z	USA	urine	clinical		PDS000188987.3	15		SAMN47937960	GCA_049601055.1	aadA2=COMPLETE,acrF=COMPLETE,blaCTX-M-15=COMPLETE,blaEC=COMPLETE,blaNDM-5=COMPLETE,blaOXA-1207=COMPLETE,ble=COMPLETE,cyaA_S352T=POINT,dfrA12=COMPLETE,ftsI_I336IKYRI=POINT,gyrA_D87N=POINT,gyrA_S83L=POINT,mph(A)=COMPLETE,parC_S80I=POINT,parE_S458A=POINT,qnrS1=COMPLETE,sul1=COMPLETE,tet(B)=COMPLETE
OXA-1207		E.coli and Shigella		38M23CPO106,"SRS23886704"		PDT002720628.1	2025-04-17T20:23:21Z	Canada: Ottawa	urine	clinical					SAMN46343405	GCA_049771475.1	aadA2=COMPLETE,acrF=COMPLETE,blaCMY-42=COMPLETE,blaEC=COMPLETE,blaNDM-5=COMPLETE,blaOXA-1207=COMPLETE,blaTEM-1=COMPLETE,ble=COMPLETE,dfrA12=COMPLETE,erm(B)=COMPLETE,ftsI_N337NYRIN=POINT,gyrA_D87N=POINT,gyrA_S83L=POINT,mdtM=COMPLETE,mph(A)=COMPLETE,parC_S80I=POINT,parE_S458A=POINT,qnrS1=COMPLETE,rmtB1=COMPLETE,sul1=COMPLETE
OXA-1207		E.coli and Shigella		17A23CPO004A,"SRS23886660"		PDT002720672.1	2025-04-17T20:23:42Z	Canada: Ottawa	stool/rectal swab	clinical		PDS000154396.8	36		SAMN46343170	GCA_049770695.1	aadA2=COMPLETE,acrF=COMPLETE,blaCMY-42=COMPLETE,blaEC=COMPLETE,blaNDM-5=COMPLETE,blaOXA-1207=COMPLETE,ble=COMPLETE,cyaA_S352T=POINT,dfrA12=COMPLETE,ftsI_I336IKYRI=POINT,gyrA_D87N=POINT,gyrA_S83L=POINT,parC_S80I=POINT,parE_S458A=POINT,qnrS1=COMPLETE,sul1=COMPLETE
OXA-1207		E.coli and Shigella		38M23CPO080,"SRS23886872"		PDT002720819.1	2025-04-17T20:24:44Z	Canada: Ottawa	stool/rectal swab	clinical		PDS000071399.66	30	46	SAMN46343391	GCA_049769195.1	aadA2=COMPLETE,acrF=COMPLETE,blaCMY-145=COMPLETE,blaEC=COMPLETE,blaNDM-5=COMPLETE,blaOXA-1207=COMPLETE,blaTEM-1=COMPLETE,ble=COMPLETE,dfrA12=COMPLETE,erm(B)=COMPLETE,ftsI_N337NYRIN=POINT,gyrA_D87N=POINT,gyrA_S83L=POINT,mdtM=COMPLETE,mph(A)=COMPLETE,parC_S80I=POINT,parE_S458A=POINT,qnrS1=COMPLETE,rmtB=PARTIAL,rmtB=PARTIAL_END_OF_CONTIG,sul1=COMPLETE
OXA-1207		E.coli and Shigella		38B23CPO004,"SRS23887012"		PDT002721037.1	2025-04-17T20:26:29Z	Canada: Ottawa	stool/rectal swab	clinical		PDS000121030.13	37	29	SAMN46343302	GCA_049742515.1	aadA1=COMPLETE,aadA2=COMPLETE,acrF=COMPLETE,blaCMY-42=COMPLETE,blaEC=COMPLETE,blaNDM-5=COMPLETE,blaOXA-1207=COMPLETE,blaTEM-1=COMPLETE,ble=COMPLETE,dfrA12=COMPLETE,dfrA1=COMPLETE,erm(B)=COMPLETE,ftsI_N337NYRIN=POINT,gyrA_D87N=POINT,gyrA_S83L=POINT,mdtM=COMPLETE,mph(A)=COMPLETE,parC_S80I=POINT,parE_S458A=POINT,qnrS1=COMPLETE,rmtB1=COMPLETE,sat2=COMPLETE,sul1=COMPLETE,tet(B)=COMPLETE
OXA-1207		E.coli and Shigella		38G23CPO004,"SRS23887004"		PDT002721047.1	2025-04-17T20:26:34Z	Canada: Ottawa	stool/rectal swab	clinical					SAMN46343312	GCA_049903525.1	aadA2=COMPLETE,acrF=COMPLETE,blaEC=COMPLETE,blaNDM-5=COMPLETE,blaOXA-1207=COMPLETE,blaTEM=PARTIAL_END_OF_CONTIG,ble=COMPLETE,dfrA12=COMPLETE,erm(B)=COMPLETE,ftsI_I336IKYRI=POINT,gyrA_D87N=POINT,gyrA_S83L=POINT,mdtM=COMPLETE,mph(A)=COMPLETE,parC_S80I=POINT,parE_S458A=POINT,qnrS1=COMPLETE,rmtB1=COMPLETE,sul1=COMPLETE,sul2=COMPLETE,tet(A)=COMPLETE
OXA-1207		E.coli and Shigella	EC-1072P	1072P,"EC-1072P"		PDT002721962.1	2025-04-17T14:42:27Z	Senegal: Dakar	pus	clinical		PDS000175155.5	2		SAMN47862033	GCA_049731145.1	aadA2=COMPLETE,acrF=COMPLETE,blaCMY-42=COMPLETE,blaEC=COMPLETE,blaOXA-1207=COMPLETE,catA1=COMPLETE,dfrA12=COMPLETE,erm(B)=COMPLETE,ftsI_I336IPYRI=POINT,gyrA_D87N=POINT,gyrA_S83L=POINT,mdtM=COMPLETE,mph(A)=COMPLETE,parC_S80I=POINT,parE_S458A=POINT,qepA4=COMPLETE,qnrS1=COMPLETE,sul1=COMPLETE,tet(B)=COMPLETE
OXA-1207		E.coli and Shigella	EC-1138UR	1138UR,"EC-1138UR"		PDT002721968.1	2025-04-17T14:43:06Z	Senegal: Dakar	urine	clinical		PDS000175155.5	2		SAMN47862027	GCA_049731405.1	acrF=COMPLETE,blaCMY-42=COMPLETE,blaEC=COMPLETE,blaOXA-1207=COMPLETE,catA1=COMPLETE,erm(B)=COMPLETE,ftsI_I336IPYRI=POINT,gyrA_D87N=POINT,gyrA_S83L=POINT,mdtM=COMPLETE,mph(A)=COMPLETE,parC_S80I=POINT,parE_S458A=POINT,qepA4=COMPLETE,qnrS1=COMPLETE,tet(B)=COMPLETE
OXA-1207		E.coli and Shigella		ERS21332270,"SAMIN0005106-C28S5B2"		PDT002726863.1	2025-04-22T22:24:06Z	India	wastewater			PDS000175155.5			SAMEA116288328		acrF=COMPLETE,aph(3'')-Ib=COMPLETE,aph(6)-Id=COMPLETE,blaEC=COMPLETE,blaOXA-1207=COMPLETE,blaTEM-1=COMPLETE,erm(B)=COMPLETE,ftsI_I336IPYRI=POINT,gyrA_D87N=POINT,gyrA_S83L=POINT,mdtM=COMPLETE,mph(A)=COMPLETE,mph(E)=COMPLETE,msr(E)=COMPLETE,parC_S80I=POINT,parE_S458A=POINT,qnrS1=COMPLETE,sul2=COMPLETE,tet(A)=COMPLETE
OXA-1207		E.coli and Shigella		ERS21334181,"SAMIN0005119-C33S6B2"		PDT002726964.1	2025-04-22T22:24:48Z	India	wastewater			PDS000227093.1			SAMEA116290239		aac(6')-Ib=COMPLETE,aadA2=COMPLETE,acrF=COMPLETE,aph(3'')-Ib=COMPLETE,aph(6)-Id=COMPLETE,arr-2=COMPLETE,blaCMY-42=COMPLETE,blaEC=COMPLETE,blaNDM-5=COMPLETE,blaOXA-1207=COMPLETE,blaSFO-1=COMPLETE,blaTEM-1=COMPLETE,blaTEM=PARTIAL_END_OF_CONTIG,ble=COMPLETE,catA1=COMPLETE,catB=COMPLETE,dfrA12=COMPLETE,dfrA14=COMPLETE,dfrA51=COMPLETE,erm(B)=COMPLETE,erm(B)=PARTIAL_END_OF_CONTIG,ftsI_N337NYRIN=POINT,g…
OXA-1207		E.coli and Shigella		ERS21335069,"SAMIN0005147-C35S6B2"		PDT002727037.1	2025-04-22T22:25:20Z	India	wastewater			PDS000072858.44			SAMEA116291127		aadA5=COMPLETE,acrF=COMPLETE,aph(3'')-Ib=COMPLETE,aph(6)-Id=COMPLETE,blaCMY-42=COMPLETE,blaCMY=COMPLETE,blaDHA-1=COMPLETE,blaEC=COMPLETE,blaOXA-1207=COMPLETE,blaTEM-1=COMPLETE,dfrA17=COMPLETE,ftsI_N337NYRIN=POINT,gyrA_D87N=POINT,gyrA_S83L=POINT,mdtM=PARTIAL,mph(A)=COMPLETE,nfsA_R203C=POINT,parC_S80I=POINT,parE_S458A=POINT,qnrB4=COMPLETE,qnrS1=COMPLETE,sul1=COMPLETE,sul1=PARTIAL_END_OF_CONTIG,sul2…
OXA-1207		E.coli and Shigella		ERS21337206,"SAMIN0005113-C30S5B1"		PDT002727064.1	2025-04-22T22:25:35Z	India	wastewater			PDS000227093.1			SAMEA116293264		aac(6')-Ib=COMPLETE,aadA2=COMPLETE,acrF=COMPLETE,aph(3'')-Ib=COMPLETE,aph(6)-Id=COMPLETE,arr-2=COMPLETE,blaCMY-42=COMPLETE,blaEC=COMPLETE,blaNDM-5=COMPLETE,blaOXA-1207=COMPLETE,blaSFO-1=COMPLETE,blaTEM-1=COMPLETE,blaTEM=PARTIAL_END_OF_CONTIG,ble=COMPLETE,catA1=COMPLETE,catB=COMPLETE,dfrA12=COMPLETE,dfrA14=COMPLETE,dfrA51=COMPLETE,erm(B)=COMPLETE,ftsI_N337NYRIN=POINT,gyrA_D87N=POINT,gyrA_S83L=POIN…
OXA-1207		E.coli and Shigella	2025GO-0126	2025GO-0126,"SRS24883687"		PDT002738864.1	2025-04-29T16:46:05Z	USA		clinical		PDS000211798.2	0		SAMN48197694	GCA_050002775.1	aadA2=COMPLETE,acrF=COMPLETE,blaCMY-145=COMPLETE,blaEC=COMPLETE,blaNDM-5=COMPLETE,blaOXA-1207=COMPLETE,blaTEM=PARTIAL_END_OF_CONTIG,ble=COMPLETE,cyaA_S352T=POINT,dfrA12=COMPLETE,dfrA51=COMPLETE,ftsI_I336IKYRI=POINT,gyrA_D87N=POINT,gyrA_S83L=POINT,mdtM=COMPLETE,mph(A)=COMPLETE,parC_S80I=POINT,parE_S458A=POINT,qnrS1=COMPLETE,sul1=COMPLETE,tet(A)=COMPLETE
OXA-1207		E.coli and Shigella		2025QW-00139,"SRS24923596"		PDT002749837.1	2025-05-03T00:19:10Z	USA	abdominal fluid	clinical		PDS000229413.3	0	35	SAMN48311543	GCA_050231535.1	aadA2=COMPLETE,acrF=COMPLETE,blaCMY-145=COMPLETE,blaEC=COMPLETE,blaNDM-5=COMPLETE,blaNDM=COMPLETE,blaOXA-1207=COMPLETE,ble=COMPLETE,dfrA12=COMPLETE,ftsI_N337NYRIN=POINT,gyrA_D87N=POINT,gyrA_S83L=POINT,mdtM=COMPLETE,mph(A)=COMPLETE,parC_S80I=POINT,parE_S458A=POINT,qnrS1=COMPLETE,sul1=COMPLETE
OXA-1207		E.coli and Shigella	2025GN-00095	2025GN-00095,"SRS24956226"		PDT002758659.1	2025-05-06T20:25:01Z	USA	Fluid	clinical		PDS000229413.3	0	35	SAMN48365867	GCA_050240465.1	aadA2=COMPLETE,acrF=COMPLETE,blaCMY-145=COMPLETE,blaEC=COMPLETE,blaNDM-5=COMPLETE,blaOXA-1207=COMPLETE,ble=COMPLETE,dfrA12=COMPLETE,ftsI_N337NYRIN=POINT,gyrA_D87N=POINT,gyrA_S83L=POINT,mdtM=COMPLETE,mph(A)=COMPLETE,parC_S80I=POINT,parE_S458A=POINT,qnrS1=COMPLETE,sul1=COMPLETE
OXA-1207		E.coli and Shigella		2025QG-00116,"SRS25132860"		PDT002780329.1	2025-05-23T20:54:15Z	USA	urine	clinical		PDS000138448.81	29	41	SAMN48707932	GCA_050554465.1	aadA2=COMPLETE,acrF=COMPLETE,blaCTX-M-15=COMPLETE,blaEC=COMPLETE,blaNDM-5=COMPLETE,blaOXA-1207=COMPLETE,ble=COMPLETE,dfrA12=COMPLETE,ftsI_I336IKYRI=POINT,gyrA_D87N=POINT,gyrA_S83L=POINT,mdtM=COMPLETE,mph(A)=COMPLETE,parC_S80I=POINT,parE_S458A=POINT,qnrS1=COMPLETE,sul1=COMPLETE,tet(A)=COMPLETE
OXA-1207		E.coli and Shigella		2025QW-00175,"SRS25654092"		PDT002823347.1	2025-07-03T17:32:29Z	USA	urine	clinical					SAMN49776152	GCA_051202495.1	aadA2=COMPLETE,acrF=COMPLETE,blaCTX-M-15=COMPLETE,blaEC=COMPLETE,blaNDM-5=COMPLETE,blaOXA-1207=COMPLETE,ble=COMPLETE,dfrA12=COMPLETE,ftsI_I336IKYRI=POINT,gyrA_D87N=POINT,gyrA_S83L=POINT,mdtM=COMPLETE,mph(A)=COMPLETE,nfsA_G126R=POINT,parC_S80I=POINT,parE_S458A=POINT,qnrS1=COMPLETE,sul1=COMPLETE
OXA-1207		E.coli and Shigella		2025DM-00052,"SRS25801866"		PDT002836157.1	2025-07-16T00:01:31Z	USA: Santa Clara County, CA	Perirectal	clinical					SAMN49979328	GCA_051377885.1	aac(3)-IId=COMPLETE,aadA1=COMPLETE,aadA5=COMPLETE,acrF=COMPLETE,aph(3'')-Ib=COMPLETE,aph(6)-Id=COMPLETE,arr-2=COMPLETE,blaCTX-M-15=COMPLETE,blaEC=COMPLETE,blaOXA-1207=COMPLETE,blaOXA-181=COMPLETE,blaOXA=COMPLETE,blaSHV-11=COMPLETE,blaTEM-1=COMPLETE,cmlA5=COMPLETE,dfrA17=COMPLETE,ere(A)=COMPLETE,ftsI_N337NYRIN=POINT,gyrA_D87N=POINT,gyrA_S83L=POINT,mdtM=PARTIAL,mph(A)=COMPLETE,nfsA_R203C=POINT,parC…
OXA-1207		E.coli and Shigella	EC8533	EC8533,"EC8729","ERS25333658"		PDT002860220.1	2025-07-31T10:52:14Z	Germany	human	clinical					SAMEA118814858	GCA_965650475.1	acrF=COMPLETE,blaCMY-42=COMPLETE,blaEC=COMPLETE,blaOXA-1207=COMPLETE,ftsI_N337NYRIN=POINT,gyrA_D87Y=POINT,gyrA_S83L=POINT,mdtM=COMPLETE,mph(A)=COMPLETE,parC_S80I=POINT,parE_E460D=POINT,qnrS1=COMPLETE
OXA-1207		E.coli and Shigella	EC8533	EC8533,"ERS25333657"		PDT002864107.1	2025-07-31T11:30:18Z	Germany	human	clinical					SAMEA118814857	GCA_965650485.1	aadA1=COMPLETE,acrF=COMPLETE,arr-2=COMPLETE,blaCMY-42=COMPLETE,blaCTX-M-15=COMPLETE,blaEC=COMPLETE,blaOXA-10=COMPLETE,blaOXA-1207=COMPLETE,cmlA5=COMPLETE,cyaA_S352T=POINT,dfrA14=COMPLETE,dfrA5=COMPLETE,ftsI_I336IKYRI=POINT,gyrA_D87N=POINT,gyrA_S83L=POINT,mph(A)=COMPLETE,parC_S80I=POINT,parE_S458A=POINT,qnrS1=COMPLETE,sul1=COMPLETE,tet(A)=COMPLETE,tet(B)=COMPLETE
OXA-1207		E.coli and Shigella	2025HL-00577	2025HL-00577,"IDR2500050811-01-00","SRS26109091"		PDT002875068.1	2025-08-10T10:31:26Z	USA	rectum	clinical		PDS000238743.1	30		SAMN50501484	GCA_051969535.1	acrF=COMPLETE,blaCTX-M-15=COMPLETE,blaEC=COMPLETE,blaOXA-1207=COMPLETE,catA1=COMPLETE,erm(B)=COMPLETE,ftsI_I336IKYRI=POINT,mdtM=COMPLETE,mph(E)=COMPLETE,msr(E)=COMPLETE,qnrS1=COMPLETE
OXA-1207		E.coli and Shigella		2025DK-00327,"SRS26517295"		PDT002922469.1	2025-09-15T17:44:02Z	USA	urine	clinical		PDS000242300.1	21		SAMN51354551	GCA_052698635.1	aadA2=COMPLETE,acrF=COMPLETE,blaCTX-M-15=COMPLETE,blaEC=COMPLETE,blaNDM-5=COMPLETE,blaOXA-1207=COMPLETE,ble=COMPLETE,dfrA12=COMPLETE,ftsI_I336IKYRI=POINT,gyrA_D87N=POINT,gyrA_S83L=POINT,mdtM=COMPLETE,mph(A)=COMPLETE,parC_S80I=POINT,parE_S458A=POINT,qnrS1=COMPLETE,sul1=COMPLETE
OXA-1207		E.coli and Shigella		2025QW-00288,"SRS26621640"		PDT002927290.1	2025-09-19T20:06:11Z	USA	urine	clinical		PDS000254537.2	39		SAMN51663904	GCA_052724305.1	aac(3)-IIe=COMPLETE,acrF=COMPLETE,blaCMY-42=COMPLETE,blaCTX-M-15=COMPLETE,blaEC=COMPLETE,blaOXA-1205=COMPLETE,blaOXA-1207=COMPLETE,erm(B)=COMPLETE,ftsI_N337NYRIN=POINT,gyrA_D87N=POINT,gyrA_S83L=POINT,mdtM=COMPLETE,mph(A)=COMPLETE,parC_S80I=POINT,parE_S458A=POINT,qnrS1=COMPLETE,tet(B)=COMPLETE
OXA-1207		E.coli and Shigella	MB2513103	ECOLI-MB2513103,"MB2513103","SRS26673797"		PDT002936406.1	2025-09-23T07:07:19Z	Qatar	Rectal swab	clinical					SAMN51365783	GCA_052772805.1	acrF=COMPLETE,blaCMY=COMPLETE,blaEC=COMPLETE,blaOXA-1207=COMPLETE,blaTEM-190=COMPLETE,blaTEMp_C32T=POINT,ftsI_N337NYRIN=POINT,gyrA_D87N=POINT,gyrA_S83L=POINT,mdtM=COMPLETE,mph(A)=COMPLETE,nfsA_G126R=POINT,parC_S80I=POINT,parE_S458A=POINT,qnrS1=COMPLETE,tet(B)=COMPLETE
OXA-1207		E.coli and Shigella	14635	14635,"NT_EL_14635"		PDT002971201.1	2025-11-02T03:47:23Z	India: Chandigarh	urine	clinical		PDS000067067.14	20		SAMN52923772	GCA_053292705.1	aadA2=COMPLETE,acrF=COMPLETE,blaCMY-42=COMPLETE,blaEC=COMPLETE,blaNDM-5=COMPLETE,blaOXA-1207=COMPLETE,ble=COMPLETE,dfrA12=COMPLETE,ftsI_N337NYRIN=POINT,gyrA_D87N=POINT,gyrA_S83L=POINT,mdtM=COMPLETE,nfsA_G126R=POINT,parC_S80I=POINT,parE_S458A=POINT,qnrS1=COMPLETE,sul1=COMPLETE,tet(B)=COMPLETE
OXA-1207		E.coli and Shigella	2025HL-00817	2025HL-00817,"IDR2500075938-01-00","SRS26998943"		PDT002975242.1	2025-11-07T04:45:47Z	USA	wound	clinical		PDS000164751.5	33		SAMN53094806	GCA_053359115.1	aadA2=COMPLETE,acrF=COMPLETE,blaCTX-M-15=COMPLETE,blaEC=PARTIAL,blaNDM-5=COMPLETE,blaOXA-1207=COMPLETE,blaTEM-1=COMPLETE,ble=COMPLETE,cyaA_S352T=POINT,dfrA12=COMPLETE,ftsI_I336IKYRI=POINT,gyrA_D87N=POINT,gyrA_S83L=POINT,mph(A)=COMPLETE,parC_S80I=POINT,parE_S458A=POINT,qepA4=COMPLETE,qnrS1=COMPLETE,sul1=COMPLETE,tet(B)=COMPLETE
OXA-1207	This study	E.coli and Shigella	550K7	550K7		PDT002997729.1	2025-11-25T06:35:24Z	France		clinical		PDS000229413.3	22	34	SAMN53054743	GCA_053651955.1	aadA2=COMPLETE,acrF=COMPLETE,blaCMY-145=COMPLETE,blaEC=COMPLETE,blaNDM-5=COMPLETE,blaOXA-1207=COMPLETE,ble=COMPLETE,dfrA12=COMPLETE,ftsI_N337NYRIN=POINT,gyrA_D87N=POINT,gyrA_S83L=POINT,mdtM=COMPLETE,mph(A)=COMPLETE,parC_S80I=POINT,parE_S458A=POINT,qnrS1=COMPLETE,sul1=COMPLETE
OXA-1207	This study	E.coli and Shigella	548C4	548C4		PDT002997731.1	2025-11-25T06:35:42Z	France		clinical					SAMN53054741	GCA_053652015.1	aadA2=COMPLETE,acrF=COMPLETE,blaEC=COMPLETE,blaOXA-1207=COMPLETE,catA1=COMPLETE,dfrA12=COMPLETE,gyrA_D87N=POINT,gyrA_S83L=POINT,mdtM=COMPLETE,mph(A)=COMPLETE,parC_E84V=POINT,parC_S80I=POINT,parE_I529L=POINT,ptsI_V25I=POINT,qepA4=COMPLETE,qnrS1=COMPLETE,sul1=COMPLETE,uhpT_E350Q=POINT
OXA-1207	This study	E.coli and Shigella	550D3	550D3		PDT002997732.1	2025-11-25T06:37:34Z	France		clinical					SAMN53054742	GCA_053652075.1	aadA2=COMPLETE,acrF=COMPLETE,aph(3'')-Ib=COMPLETE,aph(6)-Id=COMPLETE,blaCMY-145=COMPLETE,blaEC=COMPLETE,blaNDM-5=COMPLETE,blaOXA-1207=COMPLETE,ble=COMPLETE,dfrA12=COMPLETE,erm(B)=COMPLETE,ftsI_N337NYRIN=POINT,gyrA_D87N=POINT,gyrA_S83L=POINT,mdtM=COMPLETE,mph(A)=COMPLETE,parC_S80I=POINT,parE_S458A=POINT,qnrS1=COMPLETE,sul1=COMPLETE,sul2=COMPLETE
OXA-1207	This study	E.coli and Shigella	537A9	537A9		PDT002997736.1	2025-11-25T06:39:25Z	France		clinical					SAMN53054736	GCA_053652235.1	acrF=COMPLETE,blaCMY-4=COMPLETE,blaEC=COMPLETE,blaOXA-1207=COMPLETE,dfrA17=COMPLETE,gyrA_D87N=POINT,gyrA_S83L=POINT,mdtM=COMPLETE,parC_S80I=POINT,parE_S458T=POINT,qnrS1=COMPLETE
OXA-1207	This study	E.coli and Shigella	536H1	536H1		PDT002997737.1	2025-11-25T06:39:30Z	France		clinical					SAMN53054735	GCA_053652255.1	aadA1=COMPLETE,aadA2=COMPLETE,acrF=COMPLETE,blaCMY-42=COMPLETE,blaEC=COMPLETE,blaNDM-5=COMPLETE,blaOXA-1207=COMPLETE,blaTEM-1=COMPLETE,ble=COMPLETE,dfrA12=COMPLETE,dfrA1=COMPLETE,dfrA51=COMPLETE,erm(B)=COMPLETE,ftsI_I336IKYRI=POINT,gyrA_D87N=POINT,gyrA_S83L=POINT,mdtM=COMPLETE,mph(A)=COMPLETE,parC_S80I=POINT,parE_S458A=POINT,qepA4=COMPLETE,qnrS1=COMPLETE,sat2=COMPLETE,sul1=COMPLETE,tet(B)=COMPLETE
OXA-1207	This study	E.coli and Shigella	531A4	531A4		PDT002997741.1	2025-11-25T06:41:51Z	France		clinical		PDS000229413.3	22	26	SAMN53054730	GCA_053652395.1	aadA2=COMPLETE,acrF=COMPLETE,blaCMY-145=COMPLETE,blaEC=COMPLETE,blaNDM-5=COMPLETE,blaOXA-1207=COMPLETE,ble=COMPLETE,dfrA12=COMPLETE,ftsI_N337NYRIN=POINT,gyrA_D87N=POINT,gyrA_S83L=POINT,mdtM=COMPLETE,mph(A)=COMPLETE,parC_S80I=POINT,parE_S458A=POINT,qnrS1=COMPLETE,sul1=COMPLETE
OXA-1207	This study	E.coli and Shigella	531B4	531B4		PDT002997742.1	2025-11-25T06:41:57Z	France		clinical		PDS000107059.216	17	35	SAMN53054731	GCA_053652415.1	aac(3)-IId=COMPLETE,acrF=COMPLETE,aph(3'')-Ib=COMPLETE,aph(6)-Id=COMPLETE,blaCMY-2=COMPLETE,blaEC=COMPLETE,blaOXA-1207=COMPLETE,blaTEM-1=COMPLETE,ftsI_N337NYRIN=POINT,gyrA_D87N=POINT,gyrA_S83L=POINT,mdtM=COMPLETE,mph(A)=COMPLETE,ompC_R195L=POINT,parC_S80I=POINT,parE_S458A=POINT,qnrS1=COMPLETE,sul2=COMPLETE,tet(B)=COMPLETE
OXA-1207	This study	E.coli and Shigella	513B4	513B4		PDT002997747.1	2025-11-25T06:45:19Z	France		clinical		PDS000075861.61	24	77	SAMN53054724	GCA_053652595.1	aadA1=COMPLETE,aadA2=COMPLETE,acrF=COMPLETE,blaCMY-145=COMPLETE,blaEC=COMPLETE,blaNDM-5=COMPLETE,blaOXA-1207=COMPLETE,blaOXA=COMPLETE,blaTEM-1=COMPLETE,ble=COMPLETE,catA1=COMPLETE,dfrA12=COMPLETE,ftsI_N337NYRIN=POINT,gyrA_D87N=POINT,gyrA_S83L=POINT,mdtM=PARTIAL_END_OF_CONTIG,mph(A)=COMPLETE,parC_S80I=POINT,parE_S458A=POINT,qepA8=COMPLETE,qnrS1=COMPLETE,sul1=COMPLETE,tet(A)=COMPLETE
OXA-1207	This study	E.coli and Shigella	511K10	511K10		PDT002997748.1	2025-11-25T06:45:48Z	France		clinical		PDS000175155.5	11		SAMN53054723	GCA_053652675.1	aadA2=COMPLETE,acrF=COMPLETE,aph(3'')-Ib=COMPLETE,aph(6)-Id=PARTIAL_END_OF_CONTIG,blaCMY-42=COMPLETE,blaCTX-M-15=COMPLETE,blaEC=COMPLETE,blaOXA-1207=COMPLETE,blaTEM-1=COMPLETE,catA1=COMPLETE,dfrA12=COMPLETE,dfrA8=COMPLETE,erm(B)=COMPLETE,ftsI_I336IPYRI=POINT,gyrA_D87N=POINT,gyrA_S83L=POINT,mdtM=COMPLETE,mph(A)=COMPLETE,parC_S80I=POINT,parE_S458A=POINT,qepA4=COMPLETE,qnrS1=COMPLETE,sul1=COMPLETE,s…
OXA-1207	This study	E.coli and Shigella	505C7	505C7		PDT002997750.1	2025-11-25T06:47:36Z	France		clinical		PDS000257582.1			SAMN53054720	GCA_053652735.1	aadA5=COMPLETE,acrF=COMPLETE,blaCTX-M-15=COMPLETE,blaEC=COMPLETE,blaOXA-1207=COMPLETE,dfrA17=COMPLETE,ftsI_I336IKYRI=POINT,gyrA_D87N=POINT,gyrA_S83L=POINT,mdtM=COMPLETE,mph(A)=COMPLETE,parC_S80I=POINT,parE_S458A=POINT,qnrS1=COMPLETE,sul1=COMPLETE
OXA-1207	This study	E.coli and Shigella	442B7	442B7		PDT002997756.1	2025-11-25T06:50:05Z	France		clinical		PDS000175155.5	33		SAMN53054714	GCA_053652975.1	acrF=COMPLETE,aph(3'')-Ib=COMPLETE,aph(6)-Id=COMPLETE,blaCMY-42=COMPLETE,blaEC=COMPLETE,blaOXA-1207=COMPLETE,blaTEM-1=COMPLETE,erm(B)=COMPLETE,ftsI_I336IPYRI=POINT,gyrA_D87N=POINT,gyrA_S83L=POINT,mdtM=COMPLETE,mph(A)=COMPLETE,mph(E)=COMPLETE,msr(E)=COMPLETE,parC_S80I=POINT,parE_S458A=POINT,qnrS1=COMPLETE,sul2=COMPLETE,tet(A)=COMPLETE
OXA-1207	This study	E.coli and Shigella	428D9	428D9		PDT002997760.1	2025-11-25T06:51:56Z	France		clinical		PDS000175155.5	10		SAMN53054711	GCA_053653115.1	acrF=COMPLETE,blaCMY-42=COMPLETE,blaEC=COMPLETE,blaOXA-1207=COMPLETE,catA1=COMPLETE,erm(B)=COMPLETE,ftsI_I336IPYRI=POINT,gyrA_D87N=POINT,gyrA_S83L=POINT,mdtM=COMPLETE,mph(A)=COMPLETE,parC_S80I=POINT,parE_S458A=POINT,qnrS1=COMPLETE,tet(B)=COMPLETE
OXA-1207	This study	E.coli and Shigella	385A8	385A8		PDT002997770.1	2025-11-25T06:57:46Z	France		clinical		PDS000138448.81	0	31	SAMN53054700	GCA_053653535.1	aadA2=COMPLETE,acrF=COMPLETE,blaCTX-M-15=COMPLETE,blaEC=COMPLETE,blaNDM-5=COMPLETE,blaOXA-1207=COMPLETE,ble=COMPLETE,dfrA12=COMPLETE,ftsI_I336IKYRI=POINT,gyrA_D87N=POINT,gyrA_S83L=POINT,mdtM=COMPLETE,mph(A)=COMPLETE,parC_S80I=POINT,parE_S458A=POINT,qnrS1=COMPLETE,sul1=COMPLETE,tet(A)=COMPLETE
OXA-1207		E.coli and Shigella		CRE25V_IE06_EC06,"ERS28311608"		PDT003020905.1	2025-12-12T09:33:27Z	Ireland							SAMEA120789398		acrF=COMPLETE,aph(3'')-Ib=COMPLETE,aph(6)-Id=COMPLETE,blaEC=COMPLETE,blaOXA-1207=COMPLETE,blaTEM-1=COMPLETE,dfrA14=COMPLETE,emrD=COMPLETE,mdtM=COMPLETE,qnrS13=COMPLETE,sul2=COMPLETE,tet(A)=COMPLETE
OXA-1207		E.coli and Shigella	205	205,"CR0543","SRS27380376"		PDT003029553.1	2025-12-17T18:16:22Z	USA: Houston	urine	clinical		PDS000250298.1	0		SAMN50685437	GCA_054047475.1	aadA1=COMPLETE,aadA2=COMPLETE,acrF=COMPLETE,blaCMY-42=COMPLETE,blaEC=COMPLETE,blaNDM-5=COMPLETE,blaOXA-1207=COMPLETE,blaTEM-1=COMPLETE,ble=COMPLETE,dfrA12=COMPLETE,dfrA1=COMPLETE,dfrA51=COMPLETE,ftsI_I336IKYRI=POINT,gyrA_D87N=POINT,gyrA_S83L=POINT,mdtM=COMPLETE,mph(A)=COMPLETE,parC_S80I=POINT,parE_S458A=POINT,qepA4=COMPLETE,qnrS1=COMPLETE,sat2=COMPLETE,sul1=COMPLETE,tet(B)=COMPLETE
OXA-1207		E.coli and Shigella		ERS28167450,"SAMIN0024721-GMCS25041302"		PDT003032199.1	2025-12-20T19:10:55Z	India							SAMEA120645338		aac(6')-Ib-cr5=COMPLETE,aac(6')-Ib=COMPLETE,aadA5=COMPLETE,acrF=COMPLETE,blaCMY-145=COMPLETE,blaEC=COMPLETE,blaOXA-1207=COMPLETE,blaOXA-50=COMPLETE,blaPDC-98=COMPLETE,catB7=COMPLETE,dfrA17=COMPLETE,floR2=COMPLETE,fosA=COMPLETE,ftsI_N337NYRIN=POINT,gyrA_D87N=POINT,gyrA_S83L=POINT,mdtM=COMPLETE,mph(A)=COMPLETE,parC_S80I=POINT,parE_S458A=POINT,qnrS1=COMPLETE,sul1=COMPLETE,sul1=PARTIAL_END_OF_CONTIG,…
OXA-1207		E.coli and Shigella		ERS28167920,"SAMIN0024804-GMCS25081403"		PDT003032266.1	2025-12-20T19:11:09Z	India							SAMEA120645808		aac(6')-Ib-cr5=COMPLETE,aadA5=COMPLETE,acrF=COMPLETE,blaCTX-M-15=COMPLETE,blaEC=COMPLETE,blaNDM-5=COMPLETE,blaOXA-1207=COMPLETE,blaOXA-1=COMPLETE,blaTEM-1=COMPLETE,blaTEM=PARTIAL_END_OF_CONTIG,ble=COMPLETE,catB3=PARTIAL,catB3=PARTIAL_END_OF_CONTIG,cyaA_S352T=POINT,dfrA17=COMPLETE,emrD=COMPLETE,ftsI_I336IKYRI=POINT,gyrA_D87N=POINT,gyrA_S83L=POINT,mph(A)=COMPLETE,parC_S80I=POINT,parE_S458A=POINT,qn…
OXA-1207		E.coli and Shigella		ERS28214556,"SAMIN0025145-DS499"		PDT003032325.1	2025-12-20T19:11:21Z	India				PDS000257448.1			SAMEA120692444		aadA1=COMPLETE,aadA2=COMPLETE,acrF=COMPLETE,blaCMY-42=COMPLETE,blaEC=COMPLETE,blaNDM-5=COMPLETE,blaOXA-1207=COMPLETE,blaTEM-1=COMPLETE,ble=COMPLETE,dfrA12=COMPLETE,dfrA1=COMPLETE,ftsI_N337NYRIN=POINT,gyrA_D87N=POINT,gyrA_S83L=POINT,mdtM=COMPLETE,mph(A)=COMPLETE,parC_E84G=POINT,parC_S80I=POINT,qepA4=COMPLETE,qnrS1=COMPLETE,sat2=COMPLETE,sul1=COMPLETE,tet(B)=COMPLETE,tet(B)=PARTIAL_END_OF_CONTIG
OXA-1207		E.coli and Shigella		2025CG-00072,"SRS27574552"		PDT003035998.1	2025-12-23T20:11:41Z	USA	urine	clinical					SAMN54280799		acrF=COMPLETE,aph(3'')-Ib=COMPLETE,aph(6)-Id=COMPLETE,blaCTX-M-15=COMPLETE,blaDHA-1=COMPLETE,blaEC=COMPLETE,blaOXA-1207=COMPLETE,dfrA17=COMPLETE,dfrA51=COMPLETE,emrD=COMPLETE,gyrA_D87N=POINT,gyrA_S83L=POINT,mdtM=COMPLETE,mph(A)=COMPLETE,parC_E84V=POINT,parC_S80I=POINT,parE_I529L=POINT,ptsI_V25I=POINT,qnrB4=COMPLETE,qnrS1=COMPLETE,sul1=COMPLETE,sul2=COMPLETE,tet(A)=COMPLETE,uhpT_E350Q=POINT
OXA-1207		E.coli and Shigella		2026ZN-00033,"SRS27666315"		PDT003045439.1	2026-01-06T15:45:52Z	USA	SWAB_OTHER	clinical					SAMN54459735	GCA_054370255.1	aadA2=COMPLETE,blaEC=COMPLETE,blaNDM-5=COMPLETE,blaOXA-1207=COMPLETE,ble=COMPLETE,dfrA12=COMPLETE,ftsI_N337NYRIN=POINT,gyrA_D87N=POINT,gyrA_S83L=POINT,mdtM=COMPLETE,mph(A)=COMPLETE,parC_S80I=POINT,parE_S458A=POINT,qnrS1=COMPLETE,sul1=COMPLETE,tet(A)=COMPLETE
OXA-1207		E.coli and Shigella		2025DU-00309,"SRS27698471"		PDT003048216.1	2026-01-08T16:36:36Z	USA	Abscess	clinical					SAMN54513171	GCA_054409135.1	aadA1=COMPLETE,aadA2=COMPLETE,aadA5=COMPLETE,acrF=COMPLETE,blaCTX-M-15=COMPLETE,blaEC=COMPLETE,blaNDM-5=COMPLETE,blaOXA-1207=COMPLETE,blaOXA-1=COMPLETE,ble=COMPLETE,catA1=COMPLETE,dfrA12=COMPLETE,dfrA17=COMPLETE,dfrA1=COMPLETE,ftsI_N337NYRIN=POINT,gyrA_D87N=POINT,gyrA_S83L=POINT,mdtM=COMPLETE,mph(A)=COMPLETE,parC_S80I=POINT,parE_S458A=POINT,qnrS1=COMPLETE,sat2=COMPLETE,sul1=COMPLETE,tet(B)=COMPLE…
OXA-1207		E.coli and Shigella		2025SY-00330,"SRS27788086"		PDT003054790.1	2026-01-15T22:41:37Z	USA	wound	clinical					SAMN54683899	GCA_054503965.1	aadA5=COMPLETE,acrF=COMPLETE,blaCTX-M-15=COMPLETE,blaEC=COMPLETE,blaOXA-1207=COMPLETE,dfrA17=COMPLETE,dfrA5=COMPLETE,erm(B)=COMPLETE,ftsI_N337NYRIN=POINT,gyrA_D87N=POINT,gyrA_S83L=POINT,mdtM=COMPLETE,mph(A)=COMPLETE,mph(A)=PARTIAL_END_OF_CONTIG,nfsA_G126R=POINT,parC_S80I=POINT,parE_S458A=POINT,qnrS1=COMPLETE,sul1=COMPLETE
OXA-1207		E.coli and Shigella	KPM-10	KPM-10		PDT003087454.1	2026-02-08T04:37:35Z	India	urine	clinical		PDS000254537.2	39		SAMN54923696	GCA_054952965.1	aac(3)-IIe=COMPLETE,acrF=COMPLETE,blaCMY-42=COMPLETE,blaCTX-M-15=COMPLETE,blaEC=COMPLETE,blaOXA-1207=COMPLETE,erm(B)=COMPLETE,ftsI_N337NYRIN=POINT,gyrA_D87N=POINT,gyrA_S83L=POINT,mdtM=COMPLETE,mph(A)=COMPLETE,mrx(A)=COMPLETE,parC_S80I=POINT,parE_S458A=POINT,qnrS1=COMPLETE,tet(B)=COMPLETE
OXA-1207		E.coli and Shigella		2026JQ-00017,"SRS28090665"		PDT003092825.1	2026-02-12T22:34:24Z	USA	Rectal	clinical		PDS000071399.66	24	49	SAMN55343888	GCA_055050705.1	aadA2=COMPLETE,acrF=COMPLETE,blaCMY-145=COMPLETE,blaEC=COMPLETE,blaNDM-5=COMPLETE,blaOXA-1207=COMPLETE,ble=COMPLETE,dfrA12=COMPLETE,erm(B)=COMPLETE,ftsI_N337NYRIN=POINT,gyrA_D87N=POINT,gyrA_S83L=POINT,mdtM=COMPLETE,mph(A)=COMPLETE,mph(E)=COMPLETE,mrx(A)=COMPLETE,msr(E)=COMPLETE,parC_S80I=POINT,parE_S458A=POINT,qnrB4=COMPLETE,qnrS1=COMPLETE,sul1=COMPLETE,tet(B)=COMPLETE
OXA-1207		E.coli and Shigella		EC071,"SRS25378226"		PDT003105890.1	2026-02-17T19:46:10Z	India: Northern	Human blood	clinical					SAMN48952962		aadA2=COMPLETE,acrF=COMPLETE,blaEC=COMPLETE,blaNDM-5=COMPLETE,blaOXA-1207=COMPLETE,ble=COMPLETE,dfrA12=COMPLETE,ftsI_N337NYRIN=POINT,gyrA_D87N=POINT,gyrA_S83L=POINT,mdtM=COMPLETE,mph(A)=COMPLETE,mrx(A)=COMPLETE,ompF_Q88Ter=POINT,parC_S80I=POINT,parE_S458A=POINT,qnrS1=COMPLETE,rpoB_I572F=POINT,sul1=COMPLETE,tet(A)=COMPLETE
OXA-1207		E.coli and Shigella		ECUN98,"SRS25378362"		PDT003106019.1	2026-02-17T19:46:34Z	India: Western	Human urine	clinical					SAMN48952998		aadA2=COMPLETE,acrF=COMPLETE,blaCMY-42=COMPLETE,blaEC=COMPLETE,blaNDM-5=COMPLETE,blaOXA-1207=COMPLETE,blaTEM-1=COMPLETE,ble=COMPLETE,dfrA12=COMPLETE,erm(B)=COMPLETE,ftsI_N337NYRIN=POINT,gyrA_D87N=POINT,gyrA_S83L=POINT,mdtM=COMPLETE,mph(A)=COMPLETE,mrx(A)=COMPLETE,parC_S80I=POINT,parE_S458A=POINT,qnrS1=COMPLETE,rmtB1=COMPLETE,sul1=COMPLETE
OXA-1207		E.coli and Shigella		CSR6642,"ERS28921221"		PDT003126348.1	2026-02-28T04:54:18Z	India							SAMEA121362759	GCA_979746925.1	aac(6')-Ib-cr5=COMPLETE,acrF=COMPLETE,blaCMY-145=COMPLETE,blaCTX-M-15=COMPLETE,blaEC=COMPLETE,blaOXA-1207=COMPLETE,blaOXA-1=COMPLETE,blaTEM-1=COMPLETE,catB3=PARTIAL,cyaA_S352T=POINT,emrD=COMPLETE,erm(B)=COMPLETE,ftsI_N337NYRIN=POINT,gyrA_D87N=POINT,gyrA_S83L=POINT,mdtM=COMPLETE,mph(A)=COMPLETE,mrx(A)=COMPLETE,nfsA_G126R=POINT,parC_S80I=POINT,parE_S458A=POINT,qnrS1=COMPLETE,tet(B)=COMPLETE
OXA-1207		E.coli and Shigella		CSR8863-24,"ERS28921232"		PDT003126356.1	2026-02-28T04:57:15Z	India				PDS000071399.66			SAMEA121362770	GCA_979714035.1	aadA2=COMPLETE,acrF=COMPLETE,blaCMY-145=COMPLETE,blaEC=COMPLETE,blaNDM-5=COMPLETE,blaOXA-1207=COMPLETE,blaTEM-1=COMPLETE,ble=COMPLETE,dfrA12=COMPLETE,erm(B)=COMPLETE,ftsI_N337NYRIN=POINT,gyrA_D87N=POINT,gyrA_S83L=POINT,mdtM=COMPLETE,mph(A)=COMPLETE,mrx(A)=COMPLETE,parC_S80I=POINT,parE_S458A=POINT,qnrS1=COMPLETE,rmtB=PARTIAL_END_OF_CONTIG,sul1=COMPLETE
OXA-1207		E.coli and Shigella		CSR9420,"ERS28921233"		PDT003126357.1	2026-02-28T04:57:21Z	India				PDS000096862.19			SAMEA121362771	GCA_979722105.1	aac(6')-Ib-cr5=COMPLETE,aadA5=COMPLETE,acrF=COMPLETE,blaCMY-6=COMPLETE,blaCTX-M-15=COMPLETE,blaEC=COMPLETE,blaNDM-7=COMPLETE,blaOXA-1207=COMPLETE,blaOXA-1=COMPLETE,ble=COMPLETE,cyaA_S352T=POINT,dfrA17=COMPLETE,emrD=COMPLETE,erm(B)=COMPLETE,ftsI_N337NYRIN=POINT,gyrA_D87N=POINT,gyrA_S83L=POINT,mdtM=COMPLETE,mph(A)=COMPLETE,mrx(A)=PARTIAL_END_OF_CONTIG,nfsA_G126R=POINT,parC_A108V=POINT,parC_S80I=POI…
OXA-1207		E.coli and Shigella		DS499,"ERS28921253"		PDT003126372.1	2026-02-28T05:06:38Z	India				PDS000257448.1			SAMEA121362791	GCA_979714195.1	aadA1=COMPLETE,aadA2=COMPLETE,acrF=COMPLETE,blaCMY-42=COMPLETE,blaEC=COMPLETE,blaNDM-5=COMPLETE,blaOXA-1207=COMPLETE,blaTEM-1=COMPLETE,ble=COMPLETE,dfrA12=COMPLETE,dfrA1=COMPLETE,ftsI_N337NYRIN=POINT,gyrA_D87N=POINT,gyrA_S83L=POINT,mdtM=COMPLETE,mph(A)=COMPLETE,mrx(A)=COMPLETE,parC_E84G=POINT,parC_S80I=POINT,qepA4=COMPLETE,qnrS1=COMPLETE,sat2=COMPLETE,sul1=COMPLETE,tet(B)=PARTIAL_END_OF_CONTIG
OXA-1207		E.coli and Shigella		ERS28921261,"GBW02"		PDT003126379.1	2026-02-28T05:09:15Z	India							SAMEA121362799	GCA_979714085.1	aac(3)-IId=COMPLETE,aac(6')-Ib-cr5=COMPLETE,aadA5=COMPLETE,acrF=COMPLETE,aph(3'')-Ib=COMPLETE,aph(6)-Id=COMPLETE,blaCMY-145=COMPLETE,blaEC=COMPLETE,blaOXA-1207=COMPLETE,blaTEM=PARTIAL_END_OF_CONTIG,dfrA17=COMPLETE,ftsI_N337NYRIN=POINT,gyrA_D87N=POINT,gyrA_S83L=POINT,mdtM=COMPLETE,mph(A)=COMPLETE,mrx(A)=COMPLETE,parC_S80I=POINT,parE_S458A=POINT,qnrS1=COMPLETE,sul1=PARTIAL_END_OF_CONTIG,sul2=COMPLE…
OXA-1207		E.coli and Shigella		ERS28921273,"GMCB0924208"		PDT003126389.1	2026-02-28T05:13:19Z	India				PDS000254537.2			SAMEA121362811	GCA_979717625.1	aac(3)-IIe=COMPLETE,acrF=COMPLETE,blaCMY-42=COMPLETE,blaCTX-M-15=COMPLETE,blaEC=COMPLETE,blaOXA-1207=COMPLETE,erm(B)=COMPLETE,ftsI_N337NYRIN=POINT,gyrA_D87N=POINT,gyrA_S83L=POINT,mdtM=COMPLETE,mph(A)=COMPLETE,mrx(A)=COMPLETE,parC_S80I=POINT,parE_S458A=POINT,qnrS1=COMPLETE
OXA-1207		E.coli and Shigella		ERS28921325,"GSFCU776"		PDT003126434.1	2026-02-28T05:31:10Z	India				PDS000075861.61			SAMEA121362863	GCA_979747485.1	aadA2=COMPLETE,acrF=COMPLETE,blaCMY-145=COMPLETE,blaEC=COMPLETE,blaNDM-5=COMPLETE,blaOXA-1207=COMPLETE,ble=COMPLETE,dfrA12=COMPLETE,erm(B)=COMPLETE,ftsI_N337NYRIN=POINT,gyrA_D87N=POINT,gyrA_S83L=POINT,mdtM=COMPLETE,mph(A)=COMPLETE,mrx(A)=COMPLETE,parC_S80I=POINT,parE_S458A=POINT,qnrS1=COMPLETE,sul1=COMPLETE
OXA-1207		E.coli and Shigella		ERS28921335,"GSFCU969A"		PDT003126443.1	2026-02-28T05:34:27Z	India							SAMEA121362873	GCA_979744315.1	acrF=COMPLETE,acrR_R45C=POINT,blaCMY-42=COMPLETE,blaCTX-M-15=COMPLETE,blaDHA-1=COMPLETE,blaEC=COMPLETE,blaOXA-1207=COMPLETE,cyaA_S352T=POINT,dfrA7=COMPLETE,emrD=COMPLETE,gyrA_D87N=POINT,gyrA_S83V=POINT,mdtM=COMPLETE,mph(A)=COMPLETE,mrx(A)=COMPLETE,parC_S57T=POINT,parC_S80I=POINT,parE_S458A=POINT,qnrB4=COMPLETE,qnrS1=COMPLETE,sul1=COMPLETE
OXA-1207		E.coli and Shigella		ERS28921338,"GSFCU997"		PDT003126445.1	2026-02-28T05:35:15Z	India							SAMEA121362876	GCA_979741505.1	aadA1=PARTIAL_END_OF_CONTIG,aadA2=COMPLETE,acrF=COMPLETE,blaCMY-4=COMPLETE,blaEC=COMPLETE,blaNDM-5=COMPLETE,blaOXA-1207=COMPLETE,blaOXA-1=COMPLETE,blaTEM-1=COMPLETE,ble=COMPLETE,catA1=COMPLETE,dfrA12=COMPLETE,dfrA1=COMPLETE,erm(B)=COMPLETE,ftsI_N337NYRIN=POINT,gyrA_D87N=POINT,gyrA_S83L=POINT,mdtM=COMPLETE,mph(A)=COMPLETE,mrx(A)=COMPLETE,parC_S80I=POINT,parE_S458A=POINT,qnrS1=COMPLETE,rmtB1=COMPLE…
OXA-1207		E.coli and Shigella		ERS28921349,"GU3"		PDT003126455.1	2026-02-28T05:38:21Z	India							SAMEA121362887	GCA_979744225.1	acrF=COMPLETE,aph(3'')-Ib=COMPLETE,aph(6)-Id=COMPLETE,blaCMY-42=COMPLETE,blaEC=COMPLETE,blaOXA-1207=COMPLETE,blaTEM-1=COMPLETE,erm(B)=COMPLETE,ftsI_I336IPYRI=POINT,gyrA_D87N=POINT,gyrA_S83L=POINT,mdtM=COMPLETE,mph(A)=COMPLETE,mph(E)=COMPLETE,mrx(A)=COMPLETE,msr(E)=COMPLETE,parC_S80I=POINT,parE_S458A=POINT,qnrS1=COMPLETE,sul2=COMPLETE
OXA-1207		E.coli and Shigella		ERS28921353,"GU116EC"		PDT003126459.1	2026-02-28T05:40:14Z	India							SAMEA121362891	GCA_979738425.1	aac(6')-Ib-cr5=COMPLETE,aadA5=COMPLETE,acrF=COMPLETE,blaEC=COMPLETE,blaOXA-1207=COMPLETE,dfrA17=COMPLETE,ftsI_N337NYRIN=POINT,gyrA_D87N=POINT,gyrA_S83L=POINT,mdtM=COMPLETE,mph(A)=COMPLETE,mrx(A)=COMPLETE,parC_S80I=POINT,parE_S458A=POINT,qnrS1=COMPLETE,sul1=PARTIAL_END_OF_CONTIG,tet(B)=COMPLETE
OXA-1207		E.coli and Shigella		ERS28921366,"GU403EC"		PDT003126471.1	2026-02-28T05:43:28Z	India				PDS000257584.1			SAMEA121362904	GCA_979740745.1	aadA1=COMPLETE,acrF=COMPLETE,aph(3')-Ia=COMPLETE,aph(3')-VI=COMPLETE,armA=COMPLETE,arr-2=COMPLETE,blaCMY-42=COMPLETE,blaCTX-M-15=COMPLETE,blaDHA=PARTIAL,blaEC=COMPLETE,blaNDM-5=COMPLETE,blaOXA-1207=COMPLETE,ble=COMPLETE,ere(A)=PARTIAL_END_OF_CONTIG,ftsI_N337NYRIN=POINT,gyrA_D87N=POINT,gyrA_S83L=POINT,mdtM=COMPLETE,mph(A)=COMPLETE,mph(E)=COMPLETE,mrx(A)=COMPLETE,msr(E)=COMPLETE,parC_S80I=POINT,par…
OXA-1207		E.coli and Shigella		ERS28921417,"KUA32"		PDT003126509.1	2026-02-28T05:56:16Z	India				PDS000154338.10			SAMEA121362955	GCA_979742465.1	aadA2=COMPLETE,acrF=COMPLETE,blaCMY-42=COMPLETE,blaEC=COMPLETE,blaNDM-5=COMPLETE,blaOXA-1207=COMPLETE,blaTEM=COMPLETE,ble=COMPLETE,dfrA12=COMPLETE,ftsI_N337NYRIN=POINT,gyrA_D87N=POINT,gyrA_S83L=POINT,mdtM=COMPLETE,mph(A)=COMPLETE,mrx(A)=COMPLETE,parC_E84G=POINT,parC_S80I=POINT,qnrS1=COMPLETE,sul1=COMPLETE
OXA-1207		E.coli and Shigella		ERS28921418,"KUA34"		PDT003126510.1	2026-02-28T05:56:21Z	India				PDS000154338.10			SAMEA121362956	GCA_979743415.1	aadA2=COMPLETE,acrF=COMPLETE,blaCMY-42=COMPLETE,blaEC=COMPLETE,blaNDM-5=COMPLETE,blaOXA-1207=COMPLETE,blaTEM=COMPLETE,ble=COMPLETE,dfrA12=COMPLETE,ftsI_N337NYRIN=POINT,gyrA_D87N=POINT,gyrA_S83L=POINT,mdtM=COMPLETE,mph(A)=COMPLETE,mrx(A)=COMPLETE,parC_E84G=POINT,parC_S80I=POINT,qnrS1=COMPLETE,sul1=COMPLETE
OXA-1207		E.coli and Shigella		ERS28921419,"KUA39"		PDT003126511.1	2026-02-28T05:57:09Z	India				PDS000154338.10			SAMEA121362957	GCA_979743025.1	aadA2=COMPLETE,acrF=COMPLETE,blaCMY-42=COMPLETE,blaEC=COMPLETE,blaNDM-5=COMPLETE,blaOXA-1207=COMPLETE,blaTEM=COMPLETE,ble=COMPLETE,dfrA12=COMPLETE,ftsI_N337NYRIN=POINT,gyrA_D87N=POINT,gyrA_S83L=POINT,mdtM=COMPLETE,mph(A)=COMPLETE,mrx(A)=COMPLETE,parC_E84G=POINT,parC_S80I=POINT,qnrS1=COMPLETE,sul1=COMPLETE
OXA-1207		E.coli and Shigella		ERS28921420,"KUA40"		PDT003126512.1	2026-02-28T05:57:14Z	India				PDS000154338.10			SAMEA121362958	GCA_979738725.1	aadA2=COMPLETE,acrF=COMPLETE,blaEC=COMPLETE,blaNDM-5=COMPLETE,blaOXA-1207=COMPLETE,blaTEM=COMPLETE,ble=COMPLETE,dfrA12=COMPLETE,ftsI_N337NYRIN=POINT,gyrA_D87N=POINT,gyrA_S83L=POINT,mdtM=COMPLETE,mph(A)=COMPLETE,mrx(A)=COMPLETE,parC_E84G=POINT,parC_S80I=POINT,qnrS1=COMPLETE,sul1=COMPLETE
OXA-1207		E.coli and Shigella		ERS28921428,"KUA76"		PDT003126520.1	2026-02-28T06:00:14Z	India				PDS000154338.10			SAMEA121362966	GCA_979748395.1	aadA2=COMPLETE,acrF=COMPLETE,blaCMY-42=COMPLETE,blaEC=COMPLETE,blaNDM-5=COMPLETE,blaOXA-1207=COMPLETE,blaTEM=COMPLETE,ble=COMPLETE,dfrA12=COMPLETE,ftsI_N337NYRIN=POINT,gyrA_D87N=POINT,gyrA_S83L=POINT,mdtM=COMPLETE,mph(A)=COMPLETE,mrx(A)=COMPLETE,parC_E84G=POINT,parC_S80I=POINT,qnrS1=COMPLETE,sul1=COMPLETE
OXA-1207		E.coli and Shigella		ERS28921434,"LF123"		PDT003126526.1	2026-02-28T06:02:16Z	India				PDS000079804.17			SAMEA121362972	GCA_979745575.1	acrF=COMPLETE,blaDHA-1=COMPLETE,blaEC=COMPLETE,blaOXA-1207=COMPLETE,dfrA17=COMPLETE,ftsI_I336IKYRI=POINT,gyrA_D87N=POINT,gyrA_S83L=POINT,mdtM=COMPLETE,mph(A)=COMPLETE,mrx(A)=COMPLETE,parC_S80I=POINT,parE_S458A=POINT,qnrB4=COMPLETE,qnrS1=COMPLETE,sul1=COMPLETE,tet(A)=COMPLETE
OXA-1207		E.coli and Shigella		ERS28921451,"LF268"		PDT003126540.1	2026-02-28T06:06:22Z	India				PDS000060028.68			SAMEA121362989	GCA_979739275.1	aac(3)-IId=COMPLETE,aadA5=COMPLETE,acrF=COMPLETE,aph(3'')-Ib=COMPLETE,aph(6)-Id=COMPLETE,blaCTX-M-15=COMPLETE,blaEC=COMPLETE,blaOXA-1207=COMPLETE,blaTEM-1=COMPLETE,dfrA17=COMPLETE,emrD=COMPLETE,gyrA_D87N=POINT,gyrA_S83L=POINT,mdtM=COMPLETE,mph(A)=COMPLETE,mrx(A)=PARTIAL_END_OF_CONTIG,parC_E84V=POINT,parC_S80I=POINT,parE_I529L=POINT,ptsI_V25I=POINT,qnrS1=COMPLETE,rpoB_L511Q=POINT,sul1=COMPLETE,sul…
OXA-1207		E.coli and Shigella		ERS28921472,"LF69"		PDT003126558.1	2026-02-28T06:13:14Z	India				PDS000254537.2			SAMEA121363010	GCA_979746255.1	aac(3)-IIe=COMPLETE,acrF=COMPLETE,blaCMY-42=COMPLETE,blaCTX-M-15=COMPLETE,blaEC=COMPLETE,blaOXA-1207=COMPLETE,erm(B)=COMPLETE,ftsI_N337NYRIN=POINT,gyrA_D87N=POINT,gyrA_S83L=POINT,mdtM=COMPLETE,mph(A)=COMPLETE,mrx(A)=COMPLETE,parC_S80I=POINT,parE_S458A=POINT,qnrS1=COMPLETE,tet(B)=COMPLETE
OXA-1207		E.coli and Shigella		ERS28921504,"NHL182932"		PDT003126586.1	2026-02-28T06:22:12Z	India				PDS000257582.1			SAMEA121363042	GCA_979736305.1	aadA5=COMPLETE,acrF=COMPLETE,blaCMY-145=COMPLETE,blaCTX-M-15=COMPLETE,blaEC=COMPLETE,blaOXA-1207=COMPLETE,blaTEM-1=COMPLETE,dfrA17=COMPLETE,ftsI_I336IKYRI=POINT,gyrA_D87N=POINT,gyrA_S83L=POINT,mdtM=COMPLETE,mph(A)=PARTIAL_END_OF_CONTIG,mrx(A)=COMPLETE,parC_S80I=POINT,parE_S458A=POINT,qnrS1=COMPLETE,sul1=COMPLETE,tet(A)=COMPLETE
OXA-1207		E.coli and Shigella		ERS28921519,"NHL195807A"		PDT003126618.1	2026-02-28T06:27:16Z	India							SAMEA121363057	GCA_979737795.1	aadA2=COMPLETE,acrF=COMPLETE,blaCMY-145=COMPLETE,blaEC=COMPLETE,blaNDM-5=COMPLETE,blaOXA-1207=COMPLETE,ble=COMPLETE,dfrA12=COMPLETE,ftsI_N337NYRIN=POINT,gyrA_D87N=POINT,gyrA_S83L=POINT,mdtM=COMPLETE,mph(A)=COMPLETE,mrx(A)=COMPLETE,parC_S80I=POINT,parE_S458A=POINT,qnrS1=COMPLETE,sul1=COMPLETE,tet(A)=COMPLETE
OXA-1207		E.coli and Shigella		ERS28921579,"NHL2504342"		PDT003126672.1	2026-02-28T06:44:20Z	India							SAMEA121363117	GCA_979753015.1	acrF=COMPLETE,blaCTX-M-15=COMPLETE,blaDHA-1=COMPLETE,blaEC=COMPLETE,blaOXA-1207=COMPLETE,dfrA17=COMPLETE,ftsI_I336IKYRI=POINT,gyrA_D87N=POINT,gyrA_S83L=POINT,mdtM=COMPLETE,mph(A)=COMPLETE,mrx(A)=COMPLETE,parC_S80I=POINT,parE_S458A=POINT,qnrB4=COMPLETE,qnrS1=COMPLETE,sul1=COMPLETE
OXA-1207		E.coli and Shigella		CDS1088,"ERS28921014"		PDT003126967.1	2026-03-01T04:22:16Z	India				PDS000254537.2			SAMEA121362552	GCA_979608705.1	aac(3)-IIe=COMPLETE,acrF=COMPLETE,blaCTX-M-15=COMPLETE,blaEC=COMPLETE,blaOXA-1207=COMPLETE,erm(B)=COMPLETE,ftsI_N337NYRIN=POINT,gyrA_D87N=POINT,gyrA_S83L=POINT,mdtM=COMPLETE,mph(A)=COMPLETE,mrx(A)=COMPLETE,parC_S80I=POINT,parE_S458A=POINT,qnrS1=COMPLETE,tet(B)=COMPLETE
OXA-1207		E.coli and Shigella		CS1124,"ERS28921056"		PDT003127009.1	2026-03-01T04:39:38Z	India							SAMEA121362594	GCA_979607765.1	aadA2=COMPLETE,acrF=COMPLETE,blaCTX-M-15=COMPLETE,blaEC=COMPLETE,blaNDM-5=COMPLETE,blaOXA-1207=COMPLETE,ble=COMPLETE,dfrA12=COMPLETE,ftsI_N337NYRIN=POINT,gyrA_D87N=POINT,gyrA_S83L=POINT,mdtM=COMPLETE,mph(A)=COMPLETE,mrx(A)=COMPLETE,parC_S57T=POINT,parC_S80I=POINT,qnrS1=COMPLETE,sul1=COMPLETE
OXA-1207		E.coli and Shigella		CS1189,"ERS28921057"		PDT003127010.1	2026-03-01T04:39:45Z	India				PDS000105950.27			SAMEA121362595	GCA_979607905.1	aadA2=COMPLETE,acrF=COMPLETE,blaCMY-42=COMPLETE,blaEC=COMPLETE,blaNDM-5=COMPLETE,blaOXA-1207=COMPLETE,blaTEM-1=COMPLETE,ble=COMPLETE,dfrA12=COMPLETE,erm(B)=COMPLETE,ftsI_N337NYRIN=POINT,gyrA_D87N=POINT,gyrA_S83L=POINT,mdtM=COMPLETE,mph(A)=COMPLETE,mrx(A)=COMPLETE,parC_S80I=POINT,parE_S458A=POINT,qnrS1=COMPLETE,rmtB1=COMPLETE,sul1=COMPLETE
OXA-1207		Klebsiella pneumoniae		2025DK-00123,"SRS24723722"		PDT002717588.1	2025-04-15T18:19:02Z	USA	urine	clinical					SAMN47957730		acrR_V165I=POINT,acrR_Y114F=POINT,blaOKP-B-17=COMPLETE,blaOKP-B=COMPLETE,blaOXA-1207=COMPLETE,emrD=COMPLETE,fosA=COMPLETE,mph(A)=COMPLETE,mrx(A)=COMPLETE,qnrS1=COMPLETE
OXA-1207		Klebsiella pneumoniae		2025CJ-00077,"SRS25697016"		PDT002827914.1	2025-07-08T02:57:13Z	USA	Rectal Swab	clinical		PDS000235239.2	0		SAMN49829917	GCA_051237075.1	aadA2=COMPLETE,blaOXA-1207=COMPLETE,blaSHV-11=COMPLETE,emrD=COMPLETE,fosA=COMPLETE,oqxA=COMPLETE,oqxB32=COMPLETE,qnrS1=COMPLETE,sul1=COMPLETE
OXA-1207		Klebsiella pneumoniae		2025CJ-00076,"SRS25697015"		PDT002827915.1	2025-07-08T02:57:13Z	USA	Rectal Swab	clinical		PDS000235239.2	3		SAMN49829916	GCA_051237095.1	aadA2=COMPLETE,blaOXA-1207=COMPLETE,blaSHV-11=COMPLETE,emrD=COMPLETE,fosA=COMPLETE,oqxA=COMPLETE,oqxB32=COMPLETE,qnrS1=COMPLETE,sul1=COMPLETE
OXA-1207		Klebsiella pneumoniae		2025CJ-00075,"SRS25697014"		PDT002827916.1	2025-07-08T02:57:14Z	USA	Rectal Swab	clinical		PDS000235239.2	2		SAMN49829915	GCA_051237055.1	blaOXA-1207=COMPLETE,blaSHV-11=COMPLETE,emrD=COMPLETE,fosA=COMPLETE,oqxA=COMPLETE,oqxB32=COMPLETE,qnrS1=COMPLETE
OXA-1207		Klebsiella pneumoniae		2025CJ-00072,"SRS25697011"		PDT002827919.1	2025-07-08T02:57:15Z	USA	blood	clinical		PDS000235239.2	0		SAMN49829912	GCA_051236995.1	aadA2=COMPLETE,blaOXA-1207=COMPLETE,blaOXA=COMPLETE,blaSHV-11=COMPLETE,emrD=COMPLETE,fosA=COMPLETE,oqxA=COMPLETE,oqxB32=COMPLETE,qnrS1=COMPLETE,sul1=COMPLETE
OXA-1207		Klebsiella pneumoniae		2025CJ-00090,"SRS25975390"		PDT002852975.1	2025-07-29T01:34:43Z	USA	Rectal swab	clinical		PDS000235239.2	1		SAMN50234299	GCA_051560895.1	blaOXA-1207=COMPLETE,blaSHV-11=COMPLETE,emrD=COMPLETE,fosA=COMPLETE,oqxA=COMPLETE,oqxB32=COMPLETE,qnrS1=COMPLETE
OXA-1207		Klebsiella pneumoniae		2025CJ-00089,"SRS25975391"		PDT002852976.1	2025-07-29T01:34:44Z	USA	Rectal swab	clinical		PDS000235239.2	0		SAMN50234298	GCA_051558985.1	aadA2=COMPLETE,blaOXA-1207=COMPLETE,blaSHV-11=COMPLETE,emrD=COMPLETE,fosA=COMPLETE,oqxA=COMPLETE,oqxB32=COMPLETE,qnrS1=COMPLETE,sul1=COMPLETE
OXA-1207		Citrobacter freundii	2024GO-0084	2024GO-0084,"SRS20725475"		PDT002109562.1	2024-03-11T23:02:47Z	USA		clinical					SAMN40379682	GCA_037107875.1	aadA2=COMPLETE,blaNDM-5=COMPLETE,blaOXA-1207=COMPLETE,blaTEM-1=COMPLETE,ble=COMPLETE,catA1=COMPLETE,cdiA=COMPLETE,dfrA12=COMPLETE,erm(B)=COMPLETE,mph(A)=COMPLETE,oqxB=COMPLETE,qepA=COMPLETE,qnrS1=COMPLETE,rmtB1=COMPLETE,sul1=COMPLETE,tet(B)=COMPLETE
OXA-1226	This study	E.coli and Shigella	423D9	423D9		PDT002997762.1	2025-11-25T06:53:12Z	France		clinical		PDS000247885.1	5		SAMN53054709	GCA_053653195.1	aac(6')-Ib-cr5=COMPLETE,aadA5=COMPLETE,acrF=COMPLETE,aph(3'')-Ib=COMPLETE,aph(6)-Id=COMPLETE,blaCTX-M=PARTIAL_END_OF_CONTIG,blaEC=COMPLETE,blaOXA-1226=COMPLETE,blaOXA-1=COMPLETE,catB3=PARTIAL_END_OF_CONTIG,dfrA17=COMPLETE,gyrA_D87N=POINT,gyrA_S83L=POINT,mdtM=COMPLETE,mph(A)=COMPLETE,parC_E84V=POINT,parC_S80I=POINT,parE_I529L=POINT,ptsI_V25I=POINT,qnrS1=COMPLETE,sul1=COMPLETE,sul2=COMPLETE,tet(A)=…
OXA-1226	This study	E.coli and Shigella	418D8	418D8		PDT002997763.1	2025-11-25T06:53:25Z	France		clinical		PDS000247885.1	5		SAMN53054707	GCA_053653235.1	aac(6')-Ib-cr5=COMPLETE,aadA5=COMPLETE,acrF=COMPLETE,aph(3'')-Ib=COMPLETE,aph(6)-Id=COMPLETE,blaCTX-M-15=COMPLETE,blaEC=COMPLETE,blaOXA-1226=COMPLETE,blaOXA-1=COMPLETE,catB3=PARTIAL_END_OF_CONTIG,dfrA17=COMPLETE,gyrA_D87N=POINT,gyrA_S83L=POINT,mdtM=COMPLETE,mph(A)=COMPLETE,parC_E84V=POINT,parC_S80I=POINT,parE_I529L=POINT,ptsI_V25I=POINT,qnrS1=COMPLETE,sul1=COMPLETE,sul2=COMPLETE,uhpT_E350Q=POINT

## Sheet: 2. Location
Location	OXA-1181	OXA-1201	OXA-1205	OXA-1207	OXA-1226	Total
Australia	1					1
Australia:Victoria	1		1			2
Bangladesh	2					2
Canada	1					1
Canada: Ottawa	2		3	5		10
Canada:Ontario				1		1
France	11	4	20	13	2	50
Germany				2		2
India	2		34	34		70
India: Andhra pradesh,Guntur			1			1
India: Chandigarh				1		1
India: Northern				1		1
India: Pune, Maharashtra	1		1			2
India: Telangana, Hyderabad, Moosi River			1			1
India: Western				1		1
Ireland			3	1		4
Netherlands			1	2		3
New Zealand	1					1
Qatar				1		1
Senegal: Dakar				2		2
Singapore				5		5
Tanzania	1					1
United Kingdom			3			3
United Kingdom: United Kingdom			1	1		2
USA	1		39	48		88
USA: Houston	1			1		2
USA: Santa Clara County, CA			8	1		9
USA:DE			1			1
USA:PA			1			1
Viet Nam: Ho Chi Minh City				2		2
Total	25	4	118	122	2	271

## Sheet: 3. Species
Sepcies	OXA-1181	OXA-1201	OXA-1205	OXA-1207	OXA-1226	Total
Citrobacter freundii			1	1		2
E.coli and Shigella	25		113	114	2	254
Enterobacter hormaechei			1			1
Klebsiella pneumoniae		4	3	7		14
